# Supplementary material for: A protease and a lipoprotein jointly modulate the conserved ExoR-ExoS-ChvI signaling pathway critical in Sinorhizobium meliloti for symbiosis with legume hosts
Source: PLoS Genet. 2023 Oct 23;19(10):e1010776. doi: 10.1371/journal.pgen.1010776 (PMC10659215; doi:10.1371/journal.pgen.1010776)
Supplement: S2 Table — (XLSX) [file pgen.1010776.s009.xlsx]

## Sheet: S2A. Complementation
S2A Table. Calcofluor fluorescence of strains expressing lppA or jspA from a plasmid to complement the respective deletion.
ΔlppA complementation with pJC532 (Ptau-lppA)
0 mM taurine
Strain	Genotype	Relative fluorescence
		Trial 1A	Trial 1B	Trial 2A	Trial 2B	Trial 3A	Trial 3B	AVE	STDEV		Wilcoxon WT	Wilcoxon Δ
JOE3200	Rm1021 / pCM130 (vector)	1	1	1	1	1	1	1	0			*
JOE4149	Rm1021 / pJC532 (Ptau-lppA)	0.944281	0.981319	1.09058	0.892313	0.901898	0.900457	0.951809	0.0759653			*
JOE4143	ΔlppA / pCM130 (vector)	0.635927	0.650295	0.760648	0.729895	0.60879	0.593039	0.663099	0.0674351		*
JOE4141	ΔlppA / pJC532 (Ptau-lppA)	0.579167	0.585264	0.7378	0.671011	0.571325	0.688242	0.638802	0.0696534		*
100 mM taurine
Strain	Genotype	Relative fluorescence
		Trial 1A	Trial 1B	Trial 2A	Trial 2B	Trial 3A	Trial 3B	AVE	STDEV		Wilcoxon WT	Wilcoxon Δ
JOE3200	Rm1021 / pCM130 (vector)	1	1	1	1	1	1	1	0			*
JOE4149	Rm1021 / pJC532 (Ptau-lppA)	2.49896	2.70891	1.76623	1.62536	1.9607	2.19121	2.12523	0.422028		*	*
JOE4143	ΔlppA / pCM130 (vector)	0.571472	0.609657	0.830878	0.788548	0.709613	0.70357	0.70229	0.0997243		*
JOE4141	ΔlppA / pJC532 (Ptau-lppA)	1.60629	1.9701	1.47561	1.37004	1.65704	2.0236	1.68378	0.263038		*	*
ΔjspA complementation with pJC535 (Ptau-jspA)
0 mM taurine
Strain	Genotype	Relative fluorescence
		Trial 1	Trial 2A	Trial 2B	Trial 3A	Trial 3B	Trial 4	Trial 5	AVE	STDEV	Wilcoxon WT	Wilcoxon Δ
JOE3200 or JOE3597	Rm1021 / pCM130 or pJC478	1	1	1	1	1	1	1	1	0		*
JOE4140	Rm1021 / pJC535 (Ptau-jspA)	1.06577	1.36762	1.25814	0.59976	0.79156	1.31888	1.02655	1.06118	0.284585		*
JOE4135 or JOE4136	ΔjspA / pCM130 or pJC478	0.58803	0.703603	0.682119	0.501214	0.467756	0.608613	0.596181	0.592502	0.0861809	*
JOE4134	ΔjspA / pJC535 (Ptau-jspA)	0.684989	0.968749	0.920114	0.558193	0.542583	0.796982	0.763771	0.747912	0.164922	*
2.5 mM taurine
Strain	Genotype	Relative fluorescence
		Trial 1	Trial 2A	Trial 2B	Trial 3A	Trial 3B	Trial 4	Trial 5	AVE	STDEV	Wilcoxon WT	Wilcoxon Δ
JOE3200 or JOE3597	Rm1021 / pCM130 or pJC478	1	1	1	1	1	1	1	1	0		*
JOE4140	Rm1021 / pJC535 (Ptau-jspA)	2.24964	2.95826	2.63315	1.14714	1.65293	3.12823	2.47343	2.3204	0.708019	*	*
JOE4135 or JOE4136	ΔjspA / pCM130 or pJC478	0.494109	0.74719	0.713367	0.506472	0.519706	0.685416	0.703676	0.624277	0.111687	*
JOE4134	ΔjspA / pJC535 (Ptau-jspA)	1.92643	2.47028	2.35399	1.67345	1.75233	2.22023	2.2758	2.09607	0.310863	*	*
5 mM taurine
Strain	Genotype	Relative fluorescence
		Trial 1	Trial 2A	Trial 2B	Trial 3A	Trial 3B	Trial 4	Trial 5	AVE	STDEV	Wilcoxon WT	Wilcoxon Δ
JOE3200 or JOE3597	Rm1021 / pCM130 or pJC478	1	1	1	1	1	1	1	1	0		*
JOE4140	Rm1021 / pJC535 (Ptau-jspA)	0.373318	0.554698	0.794231	0.212032	0.381141	1.68358	1.4313	0.775756	0.56841
JOE4135 or JOE4136	ΔjspA / pCM130 or pJC478	0.621061	0.758653	0.727163	0.527959	0.527428	0.695995	0.691411	0.649953	0.0934036	*
JOE4134	ΔjspA / pJC535 (Ptau-jspA)	2.01009	2.14708	2.58131	1.52835	1.48686	2.91788	2.70153	2.19616	0.564319	*	*
Each trial was performed on a different day. Some trials had duplicates done on the same day; for example, Trial 2A and 2B were duplicate plates from the same day.
When assessing complementation with pJC535, trials (2 - 4) that used pJC478 as the vector for comparison were labeled in blue.
* in Wilcoxon WT column indicates p < 0.05 (two-tailed), when using the Wilcoxon signed-rank test to compare a set of measurements to those of the wild-type strain with vector.
* in Wilcoxon Δ column indicates p < 0.05 (two-tailed), when using the Wilcoxon signed-rank test to compare a set of measurements to those of the deletion strain with vector.

## Sheet: S2B. Dependency
S2B Table. Calcofluor fluorescence of strains expressing lppA in ΔjspA or jspA in ΔlppA background.
lppA overexpression in ΔjspA background
0 mM taurine
Strain	Genotype	Relative fluorescence
		Trial 1A	Trial 1B	Trial 2A	Trial 2B	Trial 3A	Trial 3B	AVE	STDEV	Wilcoxon WT	Wilcoxon Δ
JOE3597	Rm1021 / pJC478 (vector)	1	1	1	1	1	1	1	0		*
JOE4149	Rm1021 / pJC532 (Ptau-lppA)	1.01163	0.996035	1.02422	0.968016	1.09077	0.991744	1.01374	0.0422749		*
JOE4136	ΔjspA / pJC478 (vector)	0.679542	0.715731	0.492197	0.655177	0.805179	0.783104	0.688488	0.112277	*
JOE4165	ΔjspA / pJC532 (Ptau-lppA)	0.669705	0.685633	0.522208	0.633961	0.744849	0.684299	0.656776	0.0750244	*
100 mM taurine
Strain	Genotype	Relative fluorescence
		Trial 1A	Trial 1B	Trial 2A	Trial 2B	Trial 3A	Trial 3B	AVE	STDEV	Wilcoxon WT	Wilcoxon Δ
JOE3597	Rm1021 / pJC478 (vector)	1	1	1	1	1	1	1	0		*
JOE4149	Rm1021 / pJC532 (Ptau-lppA)	1.5749	1.61253	1.6723	1.83893	1.74441	1.87266	1.71929	0.120766	*	*
JOE4136	ΔjspA / pJC478 (vector)	0.458865	0.508499	0.439017	0.450809	0.514987	0.507804	0.479997	0.0340227	*
JOE4165	ΔjspA / pJC532 (Ptau-lppA)	0.539406	0.50798	0.476537	0.484632	0.509618	0.493306	0.501913	0.0224434	*
jspA overexpression in ΔlppA background
0 mM taurine
Strain	Genotype	Relative fluorescence
		Trial 1A	Trial 1B	Trial 2A	Trial 2B	Trial 3A	Trial 3B	AVE	STDEV	Wilcoxon WT	Wilcoxon Δ
JOE3200	Rm1021 / pCM130 (vector)	1	1	1	1	1	1	1	0		*
JOE4140	Rm1021 / pJC535 (Ptau-jspA)	1.14628	1.07858	1.07577	1.10807	0.976431	1.01157	1.06612	0.0623745		*
JOE4135	ΔlppA / pCM130 (vector)	0.682625	0.653542	0.689286	0.82351	0.741764	0.643016	0.705624	0.0672774	*
JOE4206	ΔlppA / pJC535 (Ptau-jspA)	0.632687	0.603617	0.649793	0.633097	0.605287	0.552819	0.612883	0.0343929	*	*
2.5 mM taurine
Strain	Genotype	Relative fluorescence
		Trial 1A	Trial 1B	Trial 2A	Trial 2B	Trial 3A	Trial 3B	AVE	STDEV	Wilcoxon WT	Wilcoxon Δ
JOE3200	Rm1021 / pCM130 (vector)	1	1	1	1	1	1	1	0		*
JOE4140	Rm1021 / pJC535 (Ptau-jspA)	1.34152	1.38095	1.55371	1.69171	2.83111	1.82089	1.76998	0.550711	*	*
JOE4135	ΔlppA / pCM130 (vector)	0.550288	0.581283	0.565319	0.591616	0.635822	0.669914	0.59904	0.0452997	*
JOE4206	ΔlppA / pJC535 (Ptau-jspA)	0.566282	0.598426	0.582409	0.573986	0.608511	0.630676	0.593382	0.0239842	*
5 mM taurine
Strain	Genotype	Relative fluorescence
		Trial 1A	Trial 1B	Trial 2A	Trial 2B	Trial 3A	Trial 3B	AVE	STDEV	Wilcoxon WT	Wilcoxon Δ
JOE3200	Rm1021 / pCM130 (vector)	1	1	1	1	1	1	1	0		*
JOE4140	Rm1021 / pJC535 (Ptau-jspA)	0.14987	0.133485	0.163191	0.215673	0.175188	0.191284	0.171449	0.029456	*	*
JOE4135	ΔlppA / pCM130 (vector)	0.586704	0.566326	0.596273	0.652446	0.637199	0.631692	0.611774	0.0335609	*
JOE4206	ΔlppA / pJC535 (Ptau-jspA)	0.612777	0.656799	0.658156	0.692826	0.639417	0.614438	0.645736	0.0303314	*
Each trial was performed on a different day. Some trials had duplicates done on the same day; for example, Trial 2A and 2B were duplicate plates from the same day.
* in Wilcoxon WT column indicates p < 0.05 (two-tailed), when using the Wilcoxon signed-rank test to compare a set of measurements to those of the wild-type strain with vector.
* in Wilcoxon Δ column indicates p < 0.05 (two-tailed), when using the Wilcoxon signed-rank test to compare a set of measurements to those of the deletion strain with vector.

## Sheet: S2C. exoRS epistasis
S2C Table. Calcofluor fluorescence used to examine epistatic interactions of lppA or jspA with exoR or exoS.
epistasis with exoR
ΔlppA
Strain	Genotype	Relative fluorescence
		Trial 1	Trial 2	AVE	STDEV
Rm1021	wild type	1	1	1	0
Rm7095	exoR95::Tn5	3.77226	3.48635	3.6293	0.202172
JOE3366	ΔlppA	0.745191	0.746382	0.745787	0.00084188
JOE3902	ΔlppA exoR95::Tn5	3.51632	2.59652	3.05642	0.650397
ΔjspA
Strain	Genotype	Relative fluorescence
		Trial 1	Trial 2	AVE	STDEV
Rm1021	wild type	1	1	1	0
Rm7095	exoR95::Tn5	3.91298	3.38939	3.65118	0.370231
JOE3249	ΔjspA	0.690796	0.479232	0.585014	0.149598
JOE3903	ΔjspA exoR95::Tn5	3.91827	3.03095	3.47461	0.627434
epistasis with exoS
ΔlppA
Strain	Genotype	Relative fluorescence
		Trial 1A	Trial 1B	Trial 2A	Trial 2B	AVE	STDEV	t-test WT	t-test exoS
Rm1021	wild type	1	1	1	1	1	0		*
Rm7096	exoS96::Tn5	3.60273	3.56509	3.50794	4.53435	3.80253	0.489435	*
JOE3366	ΔlppA	0.695176	0.791056	0.699165	0.763887	0.737321	0.047698	*	*
JOE3780	ΔlppA exoS96::Tn5	3.49496	3.97205	3.18664	4.16861	3.70557	0.446867	*
ΔjspA
Strain	Genotype	Relative fluorescence
		Trial 1A	Trial 1B	Trial 2A	Trial 2B	AVE	STDEV	t-test WT	t-test exoS
Rm1021	wild type	1	1	1	1	1	0		*
Rm7096	exoS96::Tn5	3.77665	3.74629	4.36024	4.28864	4.04295	0.326579	*
JOE3249	ΔjspA	0.661239	0.711478	0.628748	0.681865	0.670832	0.0348185	*	*
JOE3782	ΔjspA exoS96::Tn5	4.07716	3.92017	4.16784	4.19152	4.08917	0.122977	*
Each trial was performed on a different day. Some trials had duplicates done on the same day; for example, Trial 2A and 2B were duplicate plates from the same day.
* in t-tet WT column indicates p < 0.05 (two-tailed, paired), when using the t-test to compare a set of measurements to those of the wild-type strain.
* in t-test exoS column indicates p < 0.05 (two-tailed, paired), when using the t-test to compare a set of measurements to those of the exoS96::Tn5 strain.
