# Supplementary material for: A protease and a lipoprotein jointly modulate the conserved ExoR-ExoS-ChvI signaling pathway critical in Sinorhizobium meliloti for symbiosis with legume hosts
Source: PLoS Genet. 2023 Oct 23;19(10):e1010776. doi: 10.1371/journal.pgen.1010776 (PMC10659215; doi:10.1371/journal.pgen.1010776)
Supplement: S5 Table — (XLSX) [file pgen.1010776.s012.xlsx]

## Sheet: S5A. Mutants
S5ATable. Expression levels of select promoters in wild type and deletion mutants, as measured by transcriptional fusions to the GUS reporter (encoded by uidA).
exoY expression in PYE
				Trial 1	Trial 2	Trial 3	Trial 4	Trial 5	Trial 6	Trial 7	Trial 8	Trial 9	Trial 10	Trial 11
Strains	Genotype	Medium		GUS Activity	GUS Activity	GUS Activity	GUS Activity	GUS Activity	GUS Activity	GUS Activity	GUS Activity	GUS Activity	GUS Activity	GUS Activity		Abbrev. Genotype	AVE	ST DEV	% WT	t-test
JOE3829	Rm1021 SMb20946:pEC340 (PexoY-uidA)	PYE		7.87114	6.32681	6.2427	7.80701	6.79615	6.37294							WT	6.90279	0.75032	1
JOE3827	ΔjspA SMb20946::pEC340 (PexoY-uidA)	PYE		4.04163	3.4428	5.25367	3.54114			6.12254	4.26706	4.47208				ΔjspA	4.4487	0.956075	0.644479	0.000308824
JOE3826	ΔlppA SMb20946::pEC340 (PexoY-uidA)	PYE		4.23119	4.45361	5.68852	5.2378			5.29648	5.04214	4.91559				ΔlppA	4.98076	0.5024	0.721558	0.000565353
JOE4296	ΔjspA ΔlppA SMb20946::pEC340 (PexoY-uidA)	PYE						3.62103	3.39631	4.84515	4.53043	4.09074	3.6263	3.81228		ΔjspA ΔlppA	3.98889	0.530087	0.577867	2.54828e-05
exoY expression in LB
				Trial 1	Trial 2	Trial 3	Trial 4	Trial 5	Trial 6	Trial 7	Trial 8	Trial 9	Trial 10	Trial 11
Strains	Genotype	Medium		GUS Activity	GUS Activity	GUS Activity	GUS Activity	GUS Activity	GUS Activity	GUS Activity	GUS Activity	GUS Activity	GUS Activity	GUS Activity		Abbrev. Genotype	AVE	ST DEV	% WT	t-test
JOE3829	Rm1021 SMb20946:pEC340 (PexoY-uidA)	LB		7.0488	11.848	9.40439	9.29496	8.54735	6.0686							WT	8.70202	2.02159	1
JOE3827	ΔjspA SMb20946::pEC340 (PexoY-uidA)	LB		4.09941	5.84195	4.26913	5.60538			4.98024	4.06062					ΔjspA	4.80945	0.785569	0.552682	0.00382219
JOE3826	ΔlppA SMb20946::pEC340 (PexoY-uidA)	LB		4.75729	5.94098	5.5863	8.33295			4.82443	4.20717					ΔlppA	5.60819	1.47219	0.644469	0.0139959
JOE4296	ΔjspA ΔlppA SMb20946::pEC340 (PexoY-uidA)	LB						4.71512	4.1558	5.15435	4.31945	5.05051	3.92			ΔjspA ΔlppA	4.55254	0.499682	0.523159	0.00332995
flaC expression in PYE
				Trial 1	Trial 2	Trial 3	Trial 4	Trial 5	Trial 6	Trial 7	Trial 8	Trial 9	Trial 10	Trial 11
Strains	Genotype	Medium		GUS Activity	GUS Activity	GUS Activity	GUS Activity	GUS Activity	GUS Activity	GUS Activity	GUS Activity	GUS Activity	GUS Activity	GUS Activity		Abbrev. Genotype	AVE	ST DEV	% WT	t-test
JOE2968	Rm1021 SMc03040::pMB694 (PflaC-uidA)	PYE		9.6895	9.9485	9.91823	10.3556	12.5149	11.3432	9.72807	9.09361					WT	10.324	1.09655	1
JOE4191	ΔjspA SMc03040::pMB694 (PflaC-uidA)	PYE		11.9165	11.978	11.3696	11.7686	13.2929	12.6509	11.3227	10.2909					ΔjspA	11.8238	0.901201	1.14527	0.0101042
JOE4189	ΔlppA SMc03040::pMB694 (PflaC-uidA)	PYE		11.1629	12.5608	11.3618		12.5089	12.3786	11.4794	10.8192					ΔlppA	11.7531	0.714527	1.13843	0.0104696
JOE4302	ΔjspA ΔlppA SMc03040::pMB694 (PflaC-uidA)	PYE					13.0969	13.2453	12.0842	11.577	9.86186	13.4288				ΔjspA ΔlppA	12.2157	1.36192	1.18324	0.0200978
flaC expression in LB
				Trial 1	Trial 2	Trial 3	Trial 4	Trial 5	Trial 6	Trial 7	Trial 8	Trial 9	Trial 10	Trial 11
Strains	Genotype	Medium		GUS Activity	GUS Activity	GUS Activity	GUS Activity	GUS Activity	GUS Activity	GUS Activity	GUS Activity	GUS Activity	GUS Activity	GUS Activity		Abbrev. Genotype	AVE	ST DEV	% WT	t-test
JOE2968	Rm1021 SMc03040::pMB694 (PflaC-uidA)	LB		3.89984	5.12991	4.07313	4.67022	5.06187	5.00158	4.01897	4.12254	3.81224	4.04091			WT	4.38312	0.522442	1
JOE4191	ΔjspA SMc03040::pMB694 (PflaC-uidA)	LB		4.5078	6.15765	4.53398	8.74554	6.67211	6.21725	6.3695	5.85433	5.1855	5.29124			ΔjspA	5.95349	1.23556	1.35828	0.00297769
JOE4189	ΔlppA SMc03040::pMB694 (PflaC-uidA)	LB		4.71229	6.05505	4.44172	7.87306	6.8686	6.7406	5.62441	5.62169	5.32743	5.63141			ΔlppA	5.88963	1.03555	1.34371	0.00118047
JOE4302	ΔjspA ΔlppA SMc03040::pMB694 (PflaC-uidA)	LB					6.90691	7.05767	6.20015	5.70151	5.84044	5.71429	5.5262			ΔjspA ΔlppA	6.13531	0.615592	1.39976	5.79555e-05
mcpU expression in PYE
				Trial 1	Trial 2	Trial 3	Trial 4	Trial 5	Trial 6	Trial 7	Trial 8	Trial 9	Trial 10	Trial 11
Strains	Genotype	Medium		GUS Activity	GUS Activity	GUS Activity	GUS Activity	GUS Activity	GUS Activity	GUS Activity	GUS Activity	GUS Activity	GUS Activity	GUS Activity		Abbrev. Genotype	AVE	ST DEV	% WT	t-test
JOE4231	Rm1021 SMc00975::pMB696 (PmcpU-uidA)	PYE		46.0283	47.8558	64.2023	46.2004	57.4898	50.1652	47.4255	49.8244	65.67				WT	52.7624	7.71499	1
JOE4232	ΔjspA SMc00975::pMB696 (PmcpU-uidA)	PYE		57.4417	65.6807	80.9322	66.1471	66.0048	64.219	63.3176	81.1499	66.2681				ΔjspA	67.9068	7.9339	1.28703	0.000828259
JOE4233	ΔlppA SMc00975::pMB696 (PmcpU-uidA)	PYE		46.8425	59.4697	78.9101	57.896	62.3714		53.4166	57.4996	77.9105				ΔlppA	61.7896	11.2491	1.17109	0.0804607
JOE4299	ΔjspA ΔlppA SMc00975::pMB696 (PmcpU-uidA)	PYE							57.319	56.5534	58.3864	76.1167	61.9131			ΔjspA ΔlppA	62.0577	8.12263	1.17617	0.0701449
mcpU expression in LB
				Trial 1	Trial 2	Trial 3	Trial 4	Trial 5	Trial 6	Trial 7	Trial 8	Trial 9	Trial 10	Trial 11
Strains	Genotype	Medium		GUS Activity	GUS Activity	GUS Activity	GUS Activity	GUS Activity	GUS Activity	GUS Activity	GUS Activity	GUS Activity	GUS Activity	GUS Activity		Abbrev. Genotype	AVE	ST DEV	% WT	t-test
JOE4231	Rm1021 SMc00975::pMB696 (PmcpU-uidA)	LB		7.16351	7.59549	5.88235	6.64875	5.27903	6.13791	7.60721	6.29134	6.34004				WT	6.54951	0.785715	1
JOE4232	ΔjspA SMc00975::pMB696 (PmcpU-uidA)	LB		10.9761	10.4628	10.5349	9.06336	9.09116	11.5816	11.1455	11.2178	9.92939				ΔjspA	10.4447	0.91365	1.59474	5.13022e-08
JOE4233	ΔlppA SMc00975::pMB696 (PmcpU-uidA)	LB		9.89299	9.4967	10.9116	8.5724	8.00117	10.6135	11.3999	10.4324	8.65603				ΔlppA	9.77519	1.1728	1.49251	7.93813e-06
JOE4299	ΔjspA ΔlppA SMc00975::pMB696 (PmcpU-uidA)	LB					9.09704	8.72662	11.7464	12.0575	11.2823	9.60498				ΔjspA ΔlppA	10.4191	1.4468	1.59082	0.000551044
% WT equals the enzymatic activity, expressed from the indicated promoter-uidA fusion, in the mutant divided by that in wild-type Rm1021.
Two-tailed, unequal variances t-test was used to determine whether differences between wild-type and mutant strains were statistically significant. t-test column shows p-values.

## Sheet: S5B. Overexpression
S5B Table. Activities of transcriptional fusion reporters when jspA or lppA overexpressed.
exoY expression when jspA overexpressed, 3 hrs in PYE + 10 mM taurine
				Trial 1	Trial 2	Trial 3	Trial 4	Trial 5	Trial 6	Trial 7
Strains	Genotype	Conditions		GUS Activity	GUS Activity	GUS Activity	GUS Activity	GUS Activity	GUS Activity	GUS Activity		Abbrev. Genotype	AVE	ST DEV	% WT	t-test	t-test 2
JOE4219	Rm1021 SMb20946:pEC340 (PexoY-uidA) / pCM130	PYE, 3 hrs		6.64492	7.2773	8.05153	7.23443					Rm1021 / pCM130	7.30205	0.576982	1
JOE4223	Rm1021 SMb20946:pEC340 (PexoY-uidA) / pJC535	PYE, 3 hrs		13.5418	14.2598	14.9667	15.4336					Rm1021 / pJC535 (Ptau-jspA)	14.5505	0.827686	1.99266	1.74864e-05	1.74864e-05
JOE4279	ΔjspA SMb20946::pEC340 (PexoY-uidA) / pCM130	PYE, 3 hrs		5.62885	5.26555	3.92313	5.44703					ΔjspA / pCM130	5.06614	0.776306	0.693797	0.00441812
JOE4283	ΔjspA SMb20946::pEC340 (PexoY-uidA) / pJC535	PYE, 3 hrs		13.647	12.4984	10.673	8.50427					ΔjspA / pJC535 (Ptau-jspA)	11.3307	2.24722	1.55171	0.0331748	0.00766252
JOE4273	ΔlppA SMb20946::pEC340 (PexoY-uidA) / pCM130	PYE, 3 hrs		4.56879	6.56467	6.5892	4.04531					ΔlppA / pCM130	5.44199	1.32787	0.745269	0.0606251
JOE4277	ΔlppA SMb20946::pEC340 (PexoY-uidA) / pJC535	PYE, 3 hrs		6.0199	8.43964	5.94397	4.19946					ΔlppA / pJC535 (Ptau-jspA)	6.15074	1.74226	0.842331	0.283944	0.543146
JOE4221	Rm1021 SMb20946:pEC340 (PexoY-uidA) / pJC532	PYE, 3 hrs		8.27226	7.51695	8.54349	8.49182					Rm1021 / pJC532 (Ptau-lppA)	8.20613	0.474259	1.12381	0.0533271
flaC expression when jspA overexpressed, 4.5 hrs in PYE + 10 mM taurine
				Trial 1	Trial 2	Trial 3	Trial 4	Trial 5	Trial 6	Trial 7
Strains	Genotype	Conditions		GUS Activity	GUS Activity	GUS Activity	GUS Activity	GUS Activity	GUS Activity	GUS Activity		Abbrev. Genotype	AVE	ST DEV	% WT	t-test
JOE4213	Rm1021 SMc03040::pMB694 (PflaC-uidA) / pCM130	PYE, 4.5 hrs		9.94708	11.5619	11.2095	11.7198					Rm1021 / pCM130 (vector)	11.1096	0.80382	1
JOE4217	Rm1021 SMc03040::pMB694 (PflaC-uidA) / pJC535	PYE, 4.5 hrs		6.51189	6.54256	5.59284	7.0927					Rm1021 / pJC535 (Ptau-jspA)	6.435	0.621633	0.579229	0.000131766
JOE4215	Rm1021 SMc03040::pMB694 (PflaC-uidA) / pJC532	PYE, 4.5 hrs		9.41717	11.6558	10.1197	11.226					Rm1021 / pJC532 (Ptau-lppA)	10.6047	1.02245	0.954552	0.468565
exoY expression when lppA overexpressed, 3 hrs in LB + 100 mM taurine
				Trial 1	Trial 2	Trial 3	Trial 4	Trial 5	Trial 6	Trial 7
Strains	Genotype	Conditions		GUS Activity	GUS Activity	GUS Activity	GUS Activity	GUS Activity	GUS Activity	GUS Activity		Abbrev. Genotype	AVE	ST DEV	% WT	t-test	t-test 2
JOE4219	Rm1021 SMb20946:pEC340 (PexoY-uidA) / pCM130	LB, 3hrs		9.44745	8.81238	8.529	9.78378	9.79734	8.69186	10.9455		Rm1021 / pCM130	9.42962	0.846106	1
JOE4221	Rm1021 SMb20946:pEC340 (PexoY-uidA) / pJC532	LB, 3hrs		9.00403	9.56968	8.65296	10.0755	10.1541	10.0345	8.30943		Rm1021 / pJC532 (Ptau-lppA)	9.40003	0.748393	0.996862	0.945906	0.945906
JOE4273	ΔlppA SMb20946::pEC340 (PexoY-uidA) / pCM130	LB, 3hrs		5.35879	5.61223	5.88004	5.62768	5.60442	3.9023	4.8503		ΔlppA / pCM130	5.26225	0.681085	0.558056	4.45765e-07
JOE4275	ΔlppA SMb20946::pEC340 (PexoY-uidA) / pJC532	LB, 3hrs		7.94753	7.13973	8.6319	7.78122	7.84365	6.30823	6.41762		ΔlppA / pJC532 (Ptau-lppA)	7.43855	0.853803	0.78885	0.000892583	0.000231549
JOE4279	ΔjspA SMb20946::pEC340 (PexoY-uidA) / pCM130	LB, 3hrs		5.86328	6.79354	7.18391	6.74786	5.31181	3.07787	4.24868		ΔjspA / pCM130	5.60385	1.50501	0.594282	0.000198551
JOE4281	ΔjspA SMb20946::pEC340 (PexoY-uidA) / pJC532	LB, 3hrs		5.70087	6.55431	7.91626	6.60467	5.45352	3.12522	4.02242		ΔjspA / pJC532 (Ptau-lppA)	5.62532	1.62919	0.596559	0.000386195	0.979989
exoY expression when lppA overexpressed, 6 hrs in LB + 100 mM taurine
				Trial 1	Trial 2	Trial 3	Trial 4	Trial 5	Trial 6	Trial 7
Strains	Genotype	Conditions		GUS Activity	GUS Activity	GUS Activity	GUS Activity	GUS Activity	GUS Activity	GUS Activity		Abbrev. Genotype	AVE	ST DEV	% WT	t-test	t-test 2
JOE4219	Rm1021 SMb20946:pEC340 (PexoY-uidA) / pCM130	LB, 6 hrs		8.33333	8.89939	9.43105	9.24826					Rm1021 / pCM130	8.97801	0.483068	1
JOE4221	Rm1021 SMb20946:pEC340 (PexoY-uidA) / pJC532	LB, 6 hrs		9.67632	10.6494	11.3745	10.7261					Rm1021 / pJC532 (Ptau-lppA)	10.6066	0.700295	1.1814	0.0108728	0.0108728
JOE4273	ΔlppA SMb20946::pEC340 (PexoY-uidA) / pCM130	LB, 6 hrs		4.37701	4.38596	4.69565	6.66072					ΔlppA / pCM130	5.02984	1.0973	0.56024	0.00247738
JOE4275	ΔlppA SMb20946::pEC340 (PexoY-uidA) / pJC532	LB, 6 hrs		8.85612	8.52438	10.3274	8.74682					ΔlppA / pJC532 (Ptau-lppA)	9.11368	0.820826	1.01511	0.787478	0.0013153
JOE4279	ΔjspA SMb20946::pEC340 (PexoY-uidA) / pCM130	LB, 6 hrs		4.55648	4.12475	4.22118	5.9423					ΔjspA / pCM130	4.71118	0.841344	0.524747	0.000393415
JOE4281	ΔjspA SMb20946::pEC340 (PexoY-uidA) / pJC532	LB, 6 hrs		4.44664	4.2133	5.19062	5.47642					ΔjspA / pJC532 (Ptau-lppA)	4.83175	0.598657	0.538176	5.01644e-05	0.823928
exoY expression when lppA overexpressed, 24 hrs in LB + 100 mM taurine
				Trial 1	Trial 2	Trial 3	Trial 4	Trial 5	Trial 6	Trial 7
Strains	Genotype	Conditions		GUS Activity	GUS Activity	GUS Activity	GUS Activity	GUS Activity	GUS Activity	GUS Activity		Abbrev. Genotype	AVE	ST DEV	% WT	t-test	t-test 2
JOE4219	Rm1021 SMb20946:pEC340 (PexoY-uidA) / pCM130	LB, 24 hrs		13.711	14.0214	10.9925	15.3179	10.5363	13.1524	10.6042		Rm1021 / pCM130	12.6194	1.90486	1
JOE4221	Rm1021 SMb20946:pEC340 (PexoY-uidA) / pJC532	LB, 24 hrs		16.656	17.0267	12.6835	18.4224	12.4771	20.1495	12.8463		Rm1021 / pJC532 (Ptau-lppA)	15.7517	3.09556	1.24821	0.0458484	0.0458484
JOE4273	ΔlppA SMb20946::pEC340 (PexoY-uidA) / pCM130	LB, 24 hrs		12.3657	11.5927	9.92887	10.5515	8.16667	10.0382	9.44667		ΔlppA / pCM130	10.2986	1.38365	0.816095	0.0244199
JOE4275	ΔlppA SMb20946::pEC340 (PexoY-uidA) / pJC532	LB, 24 hrs		17.6507	17.9691	14.1578	15.6452	14.441	18.7395	14.8148		ΔlppA / pJC532 (Ptau-lppA)	16.2026	1.87858	1.28394	0.00404546	3.35412e-05
JOE4279	ΔjspA SMb20946::pEC340 (PexoY-uidA) / pCM130	LB, 24 hrs		12.5529	13.1674	12.555	12.035	11.5684	9.87157	11.1399		ΔjspA / pCM130	11.8415	1.09985	0.938354	0.372351
JOE4281	ΔjspA SMb20946::pEC340 (PexoY-uidA) / pJC532	LB, 24 hrs		12.376	16.6598	13.5647	12.6957	11.788	14.1867	10.9095		ΔjspA / pJC532 (Ptau-lppA)	13.1686	1.88164	1.04352	0.597253	0.139272
exoY expression when lppA overexpressed, 3 hrs in PYE + 100 mM taurine
				Trial 1	Trial 2	Trial 3	Trial 4	Trial 5	Trial 6	Trial 7
Strains	Genotype	Conditions		GUS Activity	GUS Activity	GUS Activity	GUS Activity	GUS Activity	GUS Activity	GUS Activity		Abbrev. Genotype	AVE	ST DEV	% WT	t-test	t-test 2
JOE4219	Rm1021 SMb20946:pEC340 (PexoY-uidA) / pCM130	PYE, 3 hrs		6.89061	6.0789	4.99429	5.30694					Rm1021 / pCM130	5.81769	0.848183	1
JOE4221	Rm1021 SMb20946:pEC340 (PexoY-uidA) / pJC532	PYE, 3 hrs		5.86948	6.60009	5.91556	7.51439					Rm1021 / pJC532 (Ptau-lppA)	6.47488	0.76933	1.11296	0.295133	0.295133
JOE4273	ΔlppA SMb20946::pEC340 (PexoY-uidA) / pCM130	PYE, 3 hrs		5.26221	4.36589	5.66088	5.09087					ΔlppA / pCM130	5.09496	0.541542	0.875771	0.209313
JOE4275	ΔlppA SMb20946::pEC340 (PexoY-uidA) / pJC532	PYE, 3 hrs		4.48599	4.92774	5.14459	6.05777					ΔlppA / pJC532 (Ptau-lppA)	5.15402	0.661894	0.885923	0.266027	0.894838
JOE4279	ΔjspA SMb20946::pEC340 (PexoY-uidA) / pCM130	PYE, 3 hrs		5.3839	3.80013	4.61226	4.00585					ΔjspA / pCM130	4.45053	0.711355	0.765001	0.0496664
JOE4281	ΔjspA SMb20946::pEC340 (PexoY-uidA) / pJC532	PYE, 3 hrs		4.52374	4.43551	5.28477	4.87668					ΔjspA / pJC532 (Ptau-lppA)	4.78017	0.386645	0.821662	0.0868679	0.455301
exoY expression when lppA overexpressed, 6 hrs in PYE + 100 mM taurine
				Trial 1	Trial 2	Trial 3	Trial 4	Trial 5	Trial 6	Trial 7
Strains	Genotype	Conditions		GUS Activity	GUS Activity	GUS Activity	GUS Activity	GUS Activity	GUS Activity	GUS Activity		Abbrev. Genotype	AVE	ST DEV	% WT	t-test	t-test 2
JOE4219	Rm1021 SMb20946:pEC340 (PexoY-uidA) / pCM130	PYE, 6 hrs		5.91552	5.78891	6.12302	5.24109	5.71197				Rm1021 / pCM130	5.7561	0.327226	1
JOE4221	Rm1021 SMb20946:pEC340 (PexoY-uidA) / pJC532	PYE, 6 hrs		6.28357	5.95975	5.9722	5.70576	6.19436				Rm1021 / pJC532 (Ptau-lppA)	6.02313	0.2261	1.04639	0.176342	0.176342
JOE4273	ΔlppA SMb20946::pEC340 (PexoY-uidA) / pCM130	PYE, 6 hrs		4.65881	4.55243	5.15966	4.55069	5.41191				ΔlppA / pCM130	4.8667	0.39526	0.845485	0.0050236
JOE4275	ΔlppA SMb20946::pEC340 (PexoY-uidA) / pJC532	PYE, 6 hrs		5.53174	5.95455	5.15233	6.03741	6.01805				ΔlppA / pJC532 (Ptau-lppA)	5.73882	0.387466	0.996997	0.941166	0.00781371
JOE4279	ΔjspA SMb20946::pEC340 (PexoY-uidA) / pCM130	PYE, 6 hrs		4.25743	4.82032	4.46719	4.19921	4.93277				ΔjspA / pCM130	4.53538	0.329404	0.787926	0.000370537
JOE4281	ΔjspA SMb20946::pEC340 (PexoY-uidA) / pJC532	PYE, 6 hrs		4.14558	4.24919	4.05447	4.73531	5.34188				ΔjspA / pJC532 (Ptau-lppA)	4.50529	0.536426	0.782697	0.00340904	0.918025
exoY expression when lppA overexpressed, 24 hrs in PYE + 100 mM taurine
				Trial 1	Trial 2	Trial 3	Trial 4	Trial 5	Trial 6	Trial 7
Strains	Genotype	Conditions		GUS Activity	GUS Activity	GUS Activity	GUS Activity	GUS Activity	GUS Activity	GUS Activity		Abbrev. Genotype	AVE	ST DEV	% WT	t-test	t-test 2
JOE4219	Rm1021 SMb20946:pEC340 (PexoY-uidA) / pCM130	PYE, 24 hrs		13.5191	10.655	13.6494	11.8264	11.262	10.5332			Rm1021 / pCM130	11.9075	1.37929	1
JOE4221	Rm1021 SMb20946:pEC340 (PexoY-uidA) / pJC532	PYE, 24 hrs		14.1146	12.5685	13.5395	12.0385	11.7728	11.2468			Rm1021 / pJC532 (Ptau-lppA)	12.5468	1.09465	1.05369	0.395797	0.395797
JOE4273	ΔlppA SMb20946::pEC340 (PexoY-uidA) / pCM130	PYE, 24 hrs		12.1996	9.76234	11.7063	10.9526	11.0356	9.7554			ΔlppA / pCM130	10.902	0.996452	0.915555	0.181307
JOE4275	ΔlppA SMb20946::pEC340 (PexoY-uidA) / pJC532	PYE, 24 hrs		14.4874	12.3263	12.3985	14.05	11.8031	10.5279			ΔlppA / pJC532 (Ptau-lppA)	12.5989	1.46351	1.05806	0.419488	0.0440368
JOE4279	ΔjspA SMb20946::pEC340 (PexoY-uidA) / pCM130	PYE, 24 hrs		11.1009	8.31453	10.923	11.1774	9.67713	9.39196			ΔjspA / pCM130	10.0975	1.15828	0.847994	0.034249
JOE4281	ΔjspA SMb20946::pEC340 (PexoY-uidA) / pJC532	PYE, 24 hrs		11.1405	9.83956	10.9779	11.2179	10.2713	9.55611			ΔjspA / pJC532 (Ptau-lppA)	10.5006	0.711827	0.881844	0.0593962	0.487676
% WT equals the enzymatic activity, expressed from the indicated promoter-uidA fusion, in the strain divided by that in wild-type Rm1021 carrying the vector.
Two-tailed, unequal variances t-test was used to determine whether differences in measurements between strains were statistically significant.
t-test column shows p-value when compared against wild-type Rm1021 carrying the vector; t-test 2 column shows comparison against same genetic background carrying the vector.

## Sheet: S5C. Alleles
S5C Table. Activities of transcriptional fusion reporters when mutant jspA or lppA alleles overexpressed.
exoY expression when jspA alleles overexpressed, 4.5 hrs in PYE + 10 mM taurine
				Trial 1	Trial 2	Trial 3	Trial 4	Trial 5	Trial 6	Trial 7	Trial 8	Trial 9	Trial 10	Trial 11	Trial 12	Trial 13	Trial 14	Trial 15	Trial 16	Trial 17	Trial 18	Trial 19
Strains	Genotype	Conditions		GUS Activity	GUS Activity	GUS Activity	GUS Activity	GUS Activity	GUS Activity	GUS Activity	GUS Activity	GUS Activity	GUS Activity	GUS Activity	GUS Activity	GUS Activity	GUS Activity	GUS Activity	GUS Activity	GUS Activity	GUS Activity	GUS Activity		Abbrev. Genotype	AVE	ST DEV	% WT	t-test
JOE4219	Rm1021 SMb20946:pEC340 (PexoY-uidA) / pCM130	PYE, 4.5 hrs		11.1286	9.34619	8.48263	6.57809	6.93159	6.96406	7.26672	6.53478	6.12452	5.37933	6.93283	5.88903	6.86877	7.45851	7.13035	6.3968	8.29308	8.48598	10.0073		Rm1021 / vector	7.48416	1.47063	1
JOE4223	Rm1021 SMb20946:pEC340 (PexoY-uidA) / pJC535 (jspA)	PYE, 4.5 hrs		25.207	24.8112	18.5801	15.2375	14.6855	15.4792	16.3046	16.9213	16.5242					16.3424	15.5321						Rm1021 / jspA	17.7841	3.71729	2.37623	1.54218e-06
JOE4221	Rm1021 SMb20946:pEC340 (PexoY-uidA) / pJC532 (lppA)	PYE, 4.5 hrs		11.6099	11.5766	8.71556	7.78988																	Rm1021 / lppA	9.923	1.96539	1.32587	0.0832833
JOE4521	Rm1021 SMb20946:pEC340 (PexoY-uidA) / pJC555 (E148A)	PYE, 4.5 hrs						7.99596	7.97852	8.87013	8.47808	8.86474					8.58355	8.26957						Rm1021 / E148A	8.43436	0.371133	1.12696	0.0160798
JOE4524	Rm1021 SMb20946:pEC340 (PexoY-uidA) / pJC556 (E148D)	PYE, 4.5 hrs						7.76144	7.31202	8.16592	9.22424	9.53445												Rm1021 / E148D	8.39961	0.950342	1.12232	0.123217
JOE4527	Rm1021 SMb20946:pEC340 (PexoY-uidA) / pJC558 (jspA-HA)	PYE, 4.5 hrs											10.7338	10.9522	8.97234	10.8316	12.478	11.8929	11.8199	14.2492	14.2919			Rm1021 / jspA-HA	11.8024	1.71266	1.57699	1.46597e-05
JOE4529	Rm1021 SMb20946:pEC340 (PexoY-uidA) / pJC559 (E148A-HA)	PYE, 4.5 hrs											4.73384	7.22844	4.60323	7.12609	7.75129	7.5692	7.12684	8.80536	9.40239			Rm1021 / E148A-HA	7.14963	1.60787	0.955301	0.605288
JOE4531	Rm1021 SMb20946:pEC340 (PexoY-uidA) / pJC560 (E148D-HA)	PYE, 4.5 hrs											6.62005	7.36506	5.69256	7.35095								Rm1021 / E148D-HA	6.75715	0.790421	0.90286	0.1983
JOE4760	ΔlppA SMb20946::pEC340 (PexoY-uidA) / pJC558 (jspA-HA)	PYE, 4.5 hrs																	5.26334	7.77372	7.77617	7.00884		ΔlppA / jspA-HA	6.95552	1.18451	0.929365	0.471954
JOE4762	ΔjspA SMb20946::pEC340 (PexoY-uidA) / pJC558 (jspA-HA)	PYE, 4.5 hrs																	10.2792	10.0268	10.43	13.0524		ΔjspA / jspA-HA	10.9471	1.41334	1.46271	0.00885644
JOE4764	ΔlppA SMb20946::pEC340 (PexoY-uidA) / pJC559 (E148A-HA)	PYE, 4.5 hrs																		7.34862	7.41665	7.64761		ΔlppA / E148A-HA	7.47096	0.15672	0.998236	0.970222
JOE4766	ΔjspA SMb20946::pEC340 (PexoY-uidA) / pJC559 (E148A-HA)	PYE, 4.5 hrs																	6.26369	6.60643	7.58771	5.55337		ΔjspA / E148A-HA	6.5028	0.845843	0.868875	0.109593
exoY expression when lppA alleles overexpressed, 6 hrs in LB + 100 mM taurine
				Trial 1	Trial 2	Trial 3	Trial 4	Trial 5	Trial 6	Trial 7	Trial 8	Trial 9	Trial 10	Trial 11	Trial 12	Trial 13	Trial 14	Trial 15	Trial 16	Trial 17	Trial 18	Trial 19
Strains	Genotype	Conditions		GUS Activity	GUS Activity	GUS Activity	GUS Activity	GUS Activity	GUS Activity	GUS Activity	GUS Activity	GUS Activity	GUS Activity	GUS Activity	GUS Activity	GUS Activity	GUS Activity	GUS Activity	GUS Activity	GUS Activity	GUS Activity	GUS Activity		Abbrev. Genotype	AVE	ST DEV	% vector	t-test
JOE4273	ΔlppA SMb20946::pEC340 (PexoY-uidA) / pCM130	LB, 6 hrs		5.70497			6.4977	5.46804	5.89566	7.16887	5.74301													ΔlppA / vector	6.07971	0.636048	1
JOE4275	ΔlppA SMb20946::pEC340 (PexoY-uidA) / pJC532 (lppA)	LB, 6 hrs		12.3285	10.4858	10.9068	12.6732	12.9279																ΔlppA / lppA	11.8644	1.09753	1.95148	3.84137e-05
JOE4873	ΔlppA SMb20946::pEC340 (PexoY-uidA) / pJC605 (C23S)	LB, 6 hrs		5.89681	6.95946	7.65514	7.58912	6.98032																ΔlppA / C23S	7.01617	0.706051	1.15403	0.0503333
JOE4874	ΔlppA SMb20946::pEC340 (PexoY-uidA) / pJC606 (lppA-HA)	LB, 6 hrs		12.3813	9.07801	11.9416	11.787	11.0511	9.52361	11.9148	10.053													ΔlppA / lppA-HA	10.9663	1.25442	1.80376	1.36807e-06
JOE4875	ΔlppA SMb20946::pEC340 (PexoY-uidA) / pJC607 (C23S-HA)	LB, 6 hrs		6.85233	6.83114	8.86616	6.76997	5.3993	6.05616	6.99301	6.34431													ΔlppA / C23S-HA	6.76405	1.00167	1.11256	0.145592
JOE4876	ΔlppA SMb20946::pEC340 (PexoY-uidA) / pJC608 (G96W-HA)	LB, 6 hrs		8.39153					9.2399	8.65801	8.80254													ΔlppA / G96W-HA	8.77299	0.354784	1.443	2.89552e-05
JOE4877	ΔlppA SMb20946::pEC340 (PexoY-uidA) / pJC609 (A78S-HA)	LB, 6 hrs		7.92003					8.18182	8.55251	8.61196													ΔlppA / A78S-HA	8.31658	0.325738	1.36792	0.000100797
% WT equals the enzymatic activity, expressed from the indicated promoter-uidA fusion, in the strain divided by that in wild-type Rm1021 carrying the vector.
% vector equals the enzymatic activity, expressed from the indicated promoter-uidA fusion, in the strain divided by that in the lppA mutant carrying the vector.
Two-tailed, unequal variances t-test was used to determine whether differences from wild-type strain carrying vector were statistically significant. t-test column shows p-values.

## Sheet: S5D. Microarray validation
S5D Table. Select promoters confirm transcriptional changes when jspA overexpressed.
mcpU expression when jspA overexpressed, 4.5 hrs in PYE + 10 mM taurine
				Trial 1	Trial 2	Trial 3	Trial 4	Trial 5	Trial 6	Trial 7	Trial 8	Trial 9	Trial 10
Strains	Genotype	Conditions		GUS Activity	GUS Activity	GUS Activity	GUS Activity	GUS Activity	GUS Activity	GUS Activity	GUS Activity	GUS Activity	GUS Activity		Abbrev. Genotype	AVE	ST DEV	% WT	t-test
JOE4723	Rm1021 SMc00975:pMB696 (PmcpU-uidA) / pCM130	PYE, 4.5 hrs		33.9157	36.5809	41.3163	47.9875								Rm1021 / pCM130 (vector)	39.9501	6.1707	1
JOE4725	Rm1021 SMc00975:pMB696 (PmcpU-uidA) / pJC535 (jspA)	PYE, 4.5 hrs		25.1894	20.4485	25.0864	30.5915								Rm1021 / pJC535 (Ptau-jspA)	25.3289	4.14696	0.634014	0.0100168
JOE4727	Rm1021 SMc00975:pMB696 (PmcpU-uidA) / pJC555 (E148A)	PYE, 4.5 hrs		35.4487	36.1585	39.2481	45.887								Rm1021 / pJC555 (Ptau-jspAE148A)	39.1856	4.76236	0.980862	0.851355
JOE4729	Rm1021 SMc00975:pMB696 (PmcpU-uidA) / pJC556 (E148D)	PYE, 4.5 hrs		35.9195	38.3489	40.3809	48.7411								Rm1021 / pJC556 (Ptau-jspAE148D)	40.8476	5.56939	1.02246	0.836263
SMc01580 expression when jspA overexpressed, 4.5 hrs in PYE + 10 mM taurine
				Trial 1	Trial 2	Trial 3	Trial 4	Trial 5	Trial 6	Trial 7	Trial 8	Trial 9	Trial 10
Strains	Genotype	Conditions		GUS Activity	GUS Activity	GUS Activity	GUS Activity	GUS Activity	GUS Activity	GUS Activity	GUS Activity	GUS Activity	GUS Activity		Abbrev. Genotype	AVE	ST DEV	% WT	t-test
JOE5212	Rm1021 SMc01580:pJC640 (PSMc01580-uidA) / pCM130	PYE, 4.5 hrs		8.26898	6.23064	5.15112	5.99105	6.00834							Rm1021 / pCM130 (vector)	6.33003	1.15949	1
JOE5213	Rm1021 SMc01580:pJC640 (PSMc01580-uidA) / pJC535 (jspA)	PYE, 4.5 hrs		21.246	20.0722	20.0599	21.5018	18.7597							Rm1021 / pJC535 (Ptau-jspA)	20.3279	1.09744	3.21135	4.94077e-08
JOE5214	Rm1021 SMc01580:pJC640 (PSMc01580-uidA) / pJC555 (E148A)	PYE, 4.5 hrs		7.61703	7.84237	6.5227	7.0041	6.70604							Rm1021 / pJC555 (Ptau-jspAE148A)	7.13845	0.571994	1.12771	0.212873
pckA expression when jspA overexpressed, 4.5 hrs in PYE + 10 mM taurine
				Trial 1	Trial 2	Trial 3	Trial 4	Trial 5	Trial 6	Trial 7	Trial 8	Trial 9	Trial 10
Strains	Genotype	Conditions		GUS Activity	GUS Activity	GUS Activity	GUS Activity	GUS Activity	GUS Activity	GUS Activity	GUS Activity	GUS Activity	GUS Activity		Abbrev. Genotype	AVE	ST DEV	% WT	t-test
JOE5254	Rm1021 SMc02562:pJC639 (PpckA-uidA) / pCM130	PYE, 4.5 hrs		28.0069	35.2041	33.8969	34.5588	35.8634	28.7301	33.7379	49.733	48.4367	55.5556		Rm1021 / pCM130 (vector)	38.3723	9.41875	1
JOE5256	Rm1021 SMc02562:pJC639 (PpckA-uidA) / pJC535 (jspA)	PYE, 4.5 hrs		71.2141	63.6191	66.8757	52.4924	46.5786	47.8693	57.4187	53.5166	64.402	67.1671		Rm1021 / pJC535 (Ptau-jspA)	59.1154	8.70119	1.54057	7.37332e-05
JOE5258	Rm1021 SMc02562:pJC639 (PpckA-uidA) / pJC555 (E148A)	PYE, 4.5 hrs				28.3244	28.9262	36.6035	37.1565	59.4136	47.699	46.131	48.8718		Rm1021 / pJC555 (Ptau-jspAE148A)	41.6407	10.7537	1.08518	0.509536
chvI expression when jspA overexpressed, 4.5 hrs in PYE + 10 mM taurine
				Trial 1	Trial 2	Trial 3	Trial 4	Trial 5	Trial 6	Trial 7	Trial 8	Trial 9	Trial 10
Strains	Genotype	Conditions		GUS Activity	GUS Activity	GUS Activity	GUS Activity	GUS Activity	GUS Activity	GUS Activity	GUS Activity	GUS Activity	GUS Activity		Abbrev. Genotype	AVE	ST DEV	% WT	t-test
JOE5209	Rm1021 SMc02560:pJC638 (PchvI-uidA) / pCM130	PYE, 4.5 hrs		20.2831	16.8076	23.5966	20.8443								Rm1021 / pCM130 (vector)	20.3829	2.7889	1
JOE5210	Rm1021 SMc02560:pJC638 (PchvI-uidA) / pJC535 (jspA)	PYE, 4.5 hrs		36.2571	31.6006	46.3825	43.0735								Rm1021 / pJC535 (Ptau-jspA)	39.3284	6.65679	1.92948	0.00620383
JOE5211	Rm1021 SMc02560:pJC638 (PchvI-uidA) / pJC555 (E148A)	PYE, 4.5 hrs		24.1794	19.0887	27.1446	23.6694								Rm1021 / pJC555 (Ptau-jspAE148A)	23.5205	3.32824	1.15393	0.200011
chvI expression when jspA allele overexpressed, 4.5 hrs in PYE + 1 mM IPTG
				Trial 1	Trial 2	Trial 3	Trial 4	Trial 5	Trial 6	Trial 7	Trial 8	Trial 9	Trial 10
Strains	Genotype	Conditions		GUS Activity	GUS Activity	GUS Activity	GUS Activity	GUS Activity	GUS Activity	GUS Activity	GUS Activity	GUS Activity	GUS Activity		Abbrev. Genotype	AVE	ST DEV	% vector	t-test
JOE5252	Rm1021 SMc02560:pJC638 (PchvI-uidA) / pSRKGm	PYE, 4.5 hrs				25.7487	26.8442	28.6441							Rm1021 / pSRKGm (vector)	27.079	1.46191	1
JOE5219	Rm1021 SMc02560:pJC638 (PchvI-uidA) / pJC652 (jspA)	PYE, 4.5 hrs		35.9037	54.6514	42.7015	42.7829	39.783							Rm1021 / pJC652 (Plac-jspA)	43.1645	7.00825	1.59402	0.00549437
JOE5220	Rm1021 SMc02560:pJC638 (PchvI-uidA) / pJC653 (E148A)	PYE, 4.5 hrs		27.492	37.3043	28.3569		29.9144							Rm1021 / pJC653 (Plac-jspAE148A)	30.7669	4.47203	1.13619	0.201367
JOE5221	Rm1021 SMc02560:pJC638 (PchvI-uidA) / pJC654 (jspA-HA)	PYE, 4.5 hrs		42.8898	46.1251	39.2378	36.6042	40.9543							Rm1021 / pJC654 (Plac-jspA-HA)	41.1622	3.61031	1.52008	0.000330734
JOE5222	Rm1021 SMc02560:pJC638 (PchvI-uidA) / pJC655 (E148A-HA)	PYE, 4.5 hrs		31.3231	35.6057	27.7902	31.2082	31.2331							Rm1021 / pJC655 (Plac-jspAE148A-HA)	31.4321	2.77418	1.16075	0.0273388
% WT equals the enzymatic activity, expressed from the indicated promoter-uidA fusion, in the strain divided by that in wild-type Rm1021 carrying the vector.
Two-tailed, unequal variances t-test was used to determine whether differences from wild-type strain carrying vector were statistically significant. t-test column shows p-values.

## Sheet: S5E. ChvI depletion
S5E Table. Expression from exoY promoter in strains overexpressing jspA while depleting ChvI.
Strain	Genotype	Abbrev. Genotype	IPTG (mM)	Trial 1	Trial 2	Trial 3	Trial 4	Trial 5	Trial 6	AVE	ST DEV	t-test 1	t-test 2	t-test 3
JOE5585	SMb20946::pAD083 (PexoY-uidA) / pSRKKm (KmR) / pCM130 (vector)	pSRKKm / pCM130	0	18.1652	19.1514	16.7477	15.2	19.2		17.6929	1.71244		1
JOE5586	SMb20946::pAD083 (PexoY-uidA) / pSRKKm (KmR) / pJC535 (Ptau-jspA)	pSRKKm / jspA	0		40.2216	30.8603		35.8	42.9	37.4455	5.27669		0.00322415
JOE5579	SMb20946::pAD083 (PexoY-uidA) / pAD101 (pSRKKm-chvI) / pCM130 (vector)	chvI+ / pCM130	0		19.6013	16.9184	15.3	17.4	17.3	17.3039	1.53716		0.715436
JOE5580	SMb20946::pAD083 (PexoY-uidA) / pAD101 (pSRKKm-chvI) / pJC535 (Ptau-jspA)	chvI+ / jspA	0	39.0858	39.6589	32.8229	27	32.1		34.1335	5.28667		0.00135555
JOE5604	ΔchvI::hph SMb20946::pAD083 (PexoY-uidA) / pAD101 (pSRKKm-chvI) / pCM130 (vector)	ΔchvI / pCM130	0	12.2565	11.6688	11.9263	13	12.3	10.8	11.9919	0.736275		0.000800546
JOE5606	ΔchvI::hph SMb20946::pAD083 (PexoY-uidA) / pAD101 (pSRKKm-chvI) / pJC535 (Ptau-jspA)	ΔchvI / jspA	0	14.3035	14.2908	13.5839	19.9	15.1	13.3	15.0797	2.44399		0.0682041	0.000491398
JOE5608	ΔchvI::hph SMb20946::pAD083 (PexoY-uidA) / pAD101 (pSRKKm-chvI) / pJC555 (Ptau-jspAE148A)	ΔchvI / E148A	0	11.6796	12.443	11.4661	11	12.7	11.5	11.7981	0.6449		0.000801411
JOE5585	SMb20946::pAD083 (PexoY-uidA) / pSRKKm (KmR) / pCM130 (vector)	pSRKKm / pCM130	0.5	18.5335	19.0865	18.9699	15.2	19.7		18.298	1.78128	0.598917	0.598917
JOE5586	SMb20946::pAD083 (PexoY-uidA) / pSRKKm (KmR) / pJC535 (Ptau-jspA)	pSRKKm / jspA	0.5		42.6357	35.6948		33.5	43.8	38.9076	5.07931	0.70354	0.00215947
JOE5579	SMb20946::pAD083 (PexoY-uidA) / pAD101 (pSRKKm-chvI) / pCM130 (vector)	chvI+ / pCM130	0.5		19.7049	18.1778	16.4	19.3	17.6	18.2365	1.32934	0.335454	0.591215
JOE5580	SMb20946::pAD083 (PexoY-uidA) / pAD101 (pSRKKm-chvI) / pJC535 (Ptau-jspA)	chvI+ / jspA	0.5	40.7986	39.7124	36.2559	32.5	37.3		37.3134	3.24767	0.2914	1.92604e-05
JOE5604	ΔchvI::hph SMb20946::pAD083 (PexoY-uidA) / pAD101 (pSRKKm-chvI) / pCM130 (vector)	ΔchvI / pCM130	0.5	18.0437	17.9152	16.1932	18.7	18	17.6	17.742	0.839569	2.15629e-07	0.955307
JOE5606	ΔchvI::hph SMb20946::pAD083 (PexoY-uidA) / pAD101 (pSRKKm-chvI) / pJC535 (Ptau-jspA)	ΔchvI / jspA	0.5	38.4262	38.2895	32.1066	42.5	35.4	39.9	37.7704	3.61391	5.81055e-07	3.95507e-06	0.830268
JOE5608	ΔchvI::hph SMb20946::pAD083 (PexoY-uidA) / pAD101 (pSRKKm-chvI) / pJC555 (Ptau-jspAE148A)	ΔchvI / E148A	0.5	19.0215	18.7663	17.7093	15.9	19.1	18.3	18.1328	1.20989	4.87183e-06	0.643871
t-test 1 column shows p-values when t-test used to compare expression of each strain grown without or with 0.5 mM IPTG.
t-test 2 compares expression in a particular strain (grown with or without IPTG) to that of the wild type strain carrying two vectors (JOE5585), grown without IPTG.
t-test 3 compares expression in strains overexpressing JspA when ChvI is replete or depleted.

## Sheet: S5F. pH stress
S5F Table. Effects of jspA and lppA on transcriptional responses to pH shift.
Promoter	Genotype	pH	Strains	Trial 1	Trial 2	Trial 3	Trial 4	Trial 5	Trial 6	n	AVE	ST DEV	self pH 7	WT pH	%
SMb21188	Rm1021	pH 6	JOE5354	0.838694	0.943286		0.888918	0.90515	1.01221	5	0.917652	0.0648357	**		2.2635
SMb21188	Rm1021	pH 7	JOE5354	0.351424	0.412258		0.393062	0.416535	0.453781	5	0.405412	0.0373406			1
SMb21188	Rm1021	pH 8.5	JOE5354	0.367246	0.352464		0.3615	0.451386	0.424377	5	0.391395	0.0438156			0.965424
SMb21188	ΔjspA	6	JOE5360	0.308039	0.351832	0.348346		0.246998		4	0.313804	0.0487699		**	1.30934
SMb21188	ΔjspA	7	JOE5360	0.271799	0.245278	0.282985		0.1586		4	0.239665	0.0563093		**	1
SMb21188	ΔjspA	8.5	JOE5360	0.270059	0.268343	0.314183		0.164475		4	0.254265	0.0635085		*	1.06092
SMb21188	ΔlppA	6	JOE5366	0.300577	0.378374	0.361744		0.339825		4	0.34513	0.0336366	**	**	1.66364
SMb21188	ΔlppA	7	JOE5366	0.239576	0.20018	0.232842		0.157221		4	0.207455	0.0376504		**	1
SMb21188	ΔlppA	8.5	JOE5366	0.197941	0.236661	0.248716		0.198482		4	0.22045	0.0261472		*	1.06264
Promoter	Genotype	pH	Strains	Trial 1	Trial 2	Trial 3	Trial 4	Trial 5	Trial 6	n	AVE	ST DEV	self pH 7	WT pH	%
SMc01580	Rm1021	pH 6	JOE5156	5.65649	5.75223	4.77461	3.82927	4.32188	5.50004	6	4.97242	0.790388	**		2.7551
SMc01580	Rm1021	pH 7	JOE5156	1.93266	1.80327	1.44396	2.32509	1.54472	1.77916	6	1.80481	0.311627			1
SMc01580	Rm1021	pH 8.5	JOE5156	1.82886			2.10335	1.83799	2.00193	4	1.94303	0.133217			1.07659
SMc01580	ΔjspA	6	JOE5159		0.544138	1.0782	1.94605	1.89023	2.00669	5	1.49306	0.651791		**	0.739209
SMc01580	ΔjspA	7	JOE5159		1.19599	1.17434	2.82845	2.429	2.47127	5	2.01981	0.777604			1
SMc01580	ΔjspA	8.5	JOE5159				2.05843	1.71995	2.09603	3	1.95814	0.207131			0.969466
SMc01580	ΔlppA	6	JOE5162		0.638765	0.76619	1.40531	1.48469	1.62589	5	1.18417	0.449029		**	1.00879
SMc01580	ΔlppA	7	JOE5162		0.491219	0.654032	1.66848	1.67678	1.37872	5	1.17385	0.564749			1
SMc01580	ΔlppA	8.5	JOE5162				1.09051	1.24152	1.21832	3	1.18345	0.0813237		**	1.00818
Promoter	Genotype	pH	Strains	Trial 1	Trial 2	Trial 3	Trial 4	Trial 5	Trial 6	n	AVE	ST DEV	self pH 7	WT pH	%
SMb20946 (exoY)	Rm1021	pH 6	JOE3829	12.4561	11.7118	10.7392	12.3295	11.8277		5	11.8129	0.678949	**		1.45616
SMb20946 (exoY)	Rm1021	pH 7	JOE3829	9.01689	7.88732	7.32971	8.47434	7.85359		5	8.11237	0.647949			1
SMb20946 (exoY)	Rm1021	pH 8.5	JOE3829	11.7949	9.3226	10.8447	10.5772	9.8419		5	10.4763	0.951054	**		1.29139
SMb20946 (exoY)	ΔjspA	6	JOE3827	6.14492	6.54701	5.73247	5.17958	5.98209		5	5.91721	0.507673	*	**	1.23924
SMb20946 (exoY)	ΔjspA	7	JOE3827	4.44145	5.67199	4.99434	3.96134	4.80519		5	4.77486	0.637753		**	1
SMb20946 (exoY)	ΔjspA	8.5	JOE3827	6.6672	6.87193	8.09562	6.30994	7.81549		5	7.15204	0.767004	**	**	1.49785
SMb20946 (exoY)	ΔlppA	6	JOE3826	7.49678	6.04923	4.8394	6.07581	5.84795		5	6.06184	0.948619	*	**	1.34846
SMb20946 (exoY)	ΔlppA	7	JOE3826	4.9595	4.31105	4.86625	4.45723	3.88292		5	4.49539	0.436892		**	1
SMb20946 (exoY)	ΔlppA	8.5	JOE3826	7.05525	5.82068	8.28742	6.62463	6.56452		5	6.8705	0.908017	**	**	1.52834
Promoter	Genotype	pH	Strains	Trial 1	Trial 2	Trial 3	Trial 4	Trial 5	Trial 6	n	AVE	ST DEV	self pH 7	WT pH	%
SMc02560 (chvI)	Rm1021	pH 6	JOE5154	29.5662	29.0337	26.195	25.3942	24.8218		5	27.0022	2.16174	**		1.45237
SMc02560 (chvI)	Rm1021	pH 7	JOE5154	20.7463	18.5411	17.775	17.5825	18.314		5	18.5918	1.26563			1
SMc02560 (chvI)	Rm1021	pH 8.5	JOE5154	22.2767	19.2105	17.7994	16.9725	17.8187		5	18.8156	2.09514			1.01204
SMc02560 (chvI)	ΔjspA	6	JOE5157	16.923	17.0191	20.6391	18.9201	21.0017		5	18.9006	1.92927	**	**	1.39259
SMc02560 (chvI)	ΔjspA	7	JOE5157	12.9844	13.8026	13.3478	13.0427	14.684		5	13.5723	0.700966		**	1
SMc02560 (chvI)	ΔjspA	8.5	JOE5157	16.7593	17.5164	15.8987	14.6346	15.2443		5	16.0107	1.15338	**	*	1.17966
SMc02560 (chvI)	ΔlppA	6	JOE5160	14.881	17.7409	17.7738	18.6144	22.7135		5	18.3447	2.82167	*	**	1.38625
SMc02560 (chvI)	ΔlppA	7	JOE5160	11.242	13.5523	12.6477	13.3011	15.4237		5	13.2334	1.51757		**	1
SMc02560 (chvI)	ΔlppA	8.5	JOE5160	13.6265	15.4018	15.5084	14.6655	16.2041		5	15.0812	0.979204		*	1.13964
**, * indicate p < 0.05 or 0.01, respectively, when t-test used to compare measurements of strains grown at pH 6 or 8.5 with those of same strains grown at pH 7.
**, * indicate p < 0.05 or 0.01, respectively, when t-test used to compare measurements between different strains grown at same pH.

## Sheet: S5G. exoR
S5G Table. Expression from exoR promoter in strains overexpressing jspA alleles.
					Trial 1	Trial 2	Trial 3	Trial 4	Trial 5	Trial 6	Trial 7	Trial 8	Trial 9
Strains	Genotype	Induction duration	Abbrev. Genotype		GUS Activity	GUS Activity	GUS Activity	GUS Activity	GUS Activity	GUS Activity	GUS Activity	GUS Activity	GUS Activity	AVE	ST DEV	t-test
JOE4731	Rm1021 PexoR-uidA (SMc02078::pJC540) / pCM130 (vector)	4.5 hrs	vector		29.901	28.808	32.5068	34.1904	32.0342	36.1849	36.5674	36.8577	37.6037	33.8504	3.20558
JOE4733	Rm1021 PexoR-uidA (SMc02078::pJC540) / pJC535 (pCM130-Ptau-jspA)	4.5 hrs	jspA		39.1001	36.3409	40.2595	42.8853				55.8089	43.1538	42.9248	6.79903	0.0203277
JOE4735	Rm1021 PexoR-uidA (SMc02078::pJC540) / pJC555 (pCM130-Ptau-jspAE148A)	4.5 hrs	E148A		31.9128	32.1021	31.851	36.1382				42.6693	35.6694	35.0571	4.20446	0.565672
JOE4737	Rm1021 PexoR-uidA (SMc02078::pJC540) / pJC556 (pCM130-Ptau-jspAE148D)	4.5 hrs	E148D		31.1011	32.2123	31.46	34.5992						32.3432	1.57371	0.280887
t-test column shows p-values when t-test used to compare average expression in each strain to that in the strain carrying the vector.
