# Supplementary material for: A protease and a lipoprotein jointly modulate the conserved ExoR-ExoS-ChvI signaling pathway critical in Sinorhizobium meliloti for symbiosis with legume hosts
Source: PLoS Genet. 2023 Oct 23;19(10):e1010776. doi: 10.1371/journal.pgen.1010776 (PMC10659215; doi:10.1371/journal.pgen.1010776)
Supplement: S9 Table — (XLSX) [file pgen.1010776.s016.xlsx]

## Sheet: S9A. ChvI depletion
S9A Table. Growth curve data for ChvI depletion.
																																											Ave	with 0.5 mM IPTG
Cultures were calibrated to the same starting absorbance at 600 nm (A600) in LB medium with 25 µg/mL kanamycin and 1 µg/mL oxytetracycline, with or without 0.5 mM IPTG, and grown as 0.4-mL culture per well in 48-well plates.																																											Strain	5579	5586	5604	5606	5608	medium
																																												A1	A2	A3	A4	A5	A6
Strain	Abbrev. Genotype			Genotype											+ IPTG	- IPTG																											genotype	+ * / vector	+ + / jspA	ΔchvI* / vector	ΔchvI* / jspA	ΔchvI* / E148A	medium
JOE5579	chvI+ / Plac-chvI / vector			SMb20946::pAD083 (PexoY-uidA) / pAD101 (pSRKKm-chvI) / pCM130 (vector)											A1	B1																											gen time (hr)	2.8607	2.85246	2.82917	2.98	2.90994
JOE5586	chvI+ / vector / jspA			SMb20946::pAD083 (PexoY-uidA) / pSRKKm (KmR) / pJC535 (Ptau-jspA)											A2	B2
JOE5604	ΔchvI / Plac-chvI / vector			ΔchvI::hph SMb20946::pAD083 (PexoY-uidA) / pAD101 (pSRKKm-chvI) / pCM130 (vector)											A3	B3
JOE5606	ΔchvI / Plac-chvI / jspA			ΔchvI::hph SMb20946::pAD083 (PexoY-uidA) / pAD101 (pSRKKm-chvI) / pJC535 (Ptau-jspA)											A4	B4
JOE5608	ΔchvI / Plac-chvI / E148A			ΔchvI::hph SMb20946::pAD083 (PexoY-uidA) / pAD101 (pSRKKm-chvI) / pJC555 (Ptau-jspAE148A)											A5	B5
	medium														A6	B6
	Trial 1	with 0.5 mM IPTG						without IPTG							Trial 2	with 0.5 mM IPTG						without IPTG							Trial 3	with 0.5 mM IPTG						without IPTG							Ave	with 0.5 mM IPTG
	A600	5579	5586	5604	5606	5608	medium	5579	5586	5604	5606	5608	medium		A600	5579	5586	5604	5606	5608	medium	5579	5586	5604	5606	5608	medium		A600	5579	5586	5604	5606	5608	medium	5579	5586	5604	5606	5608	medium		A600	5579	5586	5604	5606	5608	medium
	Time	A1	A2	A3	A4	A5	A6	B1	B2	B3	B4	B5	B6		Time	A1	A2	A3	A4	A5	A6	B1	B2	B3	B4	B5	B6		Time	A1	A2	A3	A4	A5	A6	B1	B2	B3	B4	B5	B6		Time	A1	A2	A3	A4	A5	A6
	hr:min	+ * / vector	+ + / jspA	ΔchvI* / vector	ΔchvI* / jspA	ΔchvI* / E148A	medium	+ * / vector	+ + / jspA	ΔchvI* / vector	ΔchvI* / jspA	ΔchvI* / E148A	medium		hr:min	+ * / vector	+ + / jspA	ΔchvI* / vector	ΔchvI* / jspA	ΔchvI* / E148A	medium	+ * / vector	+ + / jspA	ΔchvI* / vector	ΔchvI* / jspA	ΔchvI* / E148A	medium		hr:min	+ * / vector	+ + / jspA	ΔchvI* / vector	ΔchvI* / jspA	ΔchvI* / E148A	medium	+ * / vector	+ + / jspA	ΔchvI* / vector	ΔchvI* / jspA	ΔchvI* / E148A	medium		hr	+ * / vector	+ + / jspA	ΔchvI* / vector	ΔchvI* / jspA	ΔchvI* / E148A	medium
	00:00:00	0.147	0.143	0.144	0.151	0.152	0.087	0.146	0.142	0.144	0.146	0.153	0.09		00:00:00	0.144	0.139	0.138	0.145	0.139	0.087	0.141	0.14	0.142	0.142	0.143	0.093		00:00:00	0.139	0.138	0.141	0.141	0.136	0.089	0.138	0.141	0.138	0.141	0.14	0.089		0	0.0556667	0.0523333	0.0533333	0.058	0.0546667	0
	00:29:00	0.155	0.151	0.151	0.158	0.159	0.087	0.154	0.149	0.151	0.154	0.161	0.09		00:29:00	0.15	0.145	0.145	0.151	0.145	0.087	0.148	0.145	0.149	0.148	0.147	0.093		00:29:00	0.145	0.144	0.148	0.148	0.143	0.088	0.144	0.148	0.145	0.148	0.146	0.089		0.5	0.0626667	0.0593333	0.0606667	0.065	0.0616667	0
	00:59:00	0.164	0.159	0.16	0.168	0.169	0.087	0.163	0.157	0.16	0.163	0.17	0.09		00:59:00	0.158	0.152	0.152	0.158	0.153	0.087	0.155	0.153	0.157	0.156	0.155	0.093		00:59:00	0.151	0.151	0.154	0.155	0.15	0.088	0.152	0.155	0.153	0.155	0.153	0.089		1	0.0703333	0.0666667	0.068	0.073	0.07	0
	01:29:00	0.174	0.168	0.17	0.178	0.18	0.087	0.173	0.167	0.169	0.173	0.181	0.09		01:29:00	0.166	0.159	0.159	0.166	0.158	0.087	0.164	0.16	0.164	0.163	0.162	0.092		01:29:00	0.159	0.159	0.162	0.162	0.157	0.088	0.159	0.163	0.16	0.163	0.161	0.089		1.5	0.079	0.0746667	0.0763333	0.0813333	0.0776667	0
	01:59:00	0.186	0.178	0.181	0.191	0.192	0.087	0.185	0.175	0.18	0.184	0.193	0.09		01:59:00	0.175	0.168	0.168	0.174	0.166	0.087	0.172	0.168	0.172	0.171	0.169	0.093		01:59:00	0.168	0.168	0.171	0.171	0.166	0.088	0.168	0.172	0.168	0.171	0.168	0.089		2	0.089	0.084	0.086	0.0913333	0.0873333	0
	02:29:00	0.199	0.189	0.194	0.203	0.206	0.087	0.197	0.188	0.192	0.195	0.205	0.09		02:29:00	0.185	0.177	0.178	0.182	0.175	0.087	0.182	0.178	0.18	0.179	0.177	0.093		02:29:00	0.177	0.178	0.181	0.181	0.175	0.088	0.177	0.184	0.176	0.18	0.176	0.089		2.5	0.0996667	0.094	0.097	0.101333	0.098	0
	02:59:00	0.214	0.204	0.208	0.217	0.222	0.087	0.213	0.201	0.203	0.207	0.219	0.09		02:59:00	0.197	0.188	0.189	0.192	0.185	0.087	0.193	0.189	0.189	0.187	0.185	0.093		02:59:00	0.188	0.189	0.193	0.192	0.185	0.088	0.189	0.195	0.185	0.189	0.185	0.089		3	0.112333	0.106333	0.109333	0.113	0.11	0
	03:29:00	0.232	0.219	0.224	0.234	0.24	0.087	0.23	0.216	0.216	0.219	0.233	0.09		03:29:00	0.21	0.2	0.202	0.204	0.197	0.087	0.206	0.201	0.198	0.196	0.193	0.094		03:29:00	0.201	0.204	0.206	0.205	0.198	0.088	0.202	0.209	0.195	0.199	0.194	0.089		3.5	0.127	0.120333	0.123333	0.127	0.124333	0
	03:59:00	0.253	0.236	0.245	0.253	0.262	0.087	0.25	0.233	0.23	0.231	0.248	0.09		03:59:00	0.224	0.214	0.217	0.217	0.209	0.087	0.221	0.215	0.209	0.206	0.203	0.093		03:59:00	0.216	0.218	0.221	0.219	0.211	0.088	0.217	0.225	0.205	0.208	0.203	0.089		4	0.143667	0.135333	0.140333	0.142333	0.14	0
	04:29:00	0.276	0.258	0.265	0.276	0.286	0.087	0.274	0.254	0.243	0.243	0.262	0.09		04:29:00	0.241	0.23	0.233	0.232	0.223	0.087	0.239	0.231	0.218	0.215	0.213	0.093		04:29:00	0.233	0.236	0.239	0.236	0.228	0.088	0.236	0.244	0.214	0.218	0.214	0.089		4.5	0.162667	0.154	0.158333	0.160667	0.158333	0
	04:59:00	0.302	0.278	0.289	0.301	0.311	0.087	0.299	0.278	0.255	0.252	0.277	0.09		04:59:00	0.261	0.248	0.253	0.248	0.239	0.087	0.259	0.249	0.228	0.224	0.223	0.092		04:59:00	0.252	0.257	0.26	0.256	0.246	0.088	0.255	0.266	0.222	0.228	0.223	0.089		5	0.184333	0.173667	0.18	0.181	0.178	0
	05:29:00	0.33	0.305	0.318	0.329	0.341	0.087	0.329	0.303	0.267	0.262	0.291	0.09		05:29:00	0.284	0.269	0.276	0.268	0.258	0.087	0.282	0.271	0.237	0.234	0.233	0.092		05:29:00	0.275	0.281	0.283	0.279	0.268	0.088	0.278	0.29	0.232	0.237	0.233	0.089		5.5	0.209	0.197667	0.205	0.204667	0.201667	0
	05:59:00	0.365	0.334	0.349	0.361	0.377	0.087	0.362	0.331	0.28	0.272	0.306	0.09		05:59:00	0.31	0.293	0.301	0.291	0.28	0.087	0.308	0.296	0.246	0.241	0.242	0.093		05:59:00	0.302	0.308	0.31	0.304	0.293	0.088	0.305	0.318	0.238	0.245	0.242	0.089		6	0.238333	0.224333	0.232667	0.231333	0.229333	0
	06:29:00	0.402	0.366	0.384	0.396	0.415	0.087	0.4	0.364	0.292	0.277	0.321	0.09		06:29:00	0.339	0.32	0.33	0.316	0.306	0.087	0.336	0.322	0.254	0.249	0.252	0.093		06:29:00	0.329	0.337	0.339	0.331	0.319	0.089	0.334	0.348	0.244	0.25	0.249	0.089		6.5	0.269	0.253333	0.263333	0.26	0.259	0
	06:59:00	0.446	0.404	0.425	0.438	0.457	0.087	0.447	0.403	0.303	0.284	0.337	0.09		06:59:00	0.371	0.35	0.361	0.343	0.332	0.087	0.369	0.353	0.262	0.254	0.26	0.094		06:59:00	0.362	0.37	0.372	0.363	0.348	0.088	0.367	0.384	0.25	0.255	0.256	0.089		7	0.305667	0.287333	0.298667	0.294	0.291667	0
	07:29:00	0.495	0.447	0.472	0.484	0.508	0.087	0.493	0.446	0.315	0.29	0.351	0.09		07:29:00	0.407	0.384	0.398	0.373	0.362	0.087	0.406	0.387	0.268	0.258	0.268	0.093		07:29:00	0.398	0.409	0.41	0.398	0.383	0.088	0.406	0.425	0.256	0.26	0.263	0.089		7.5	0.346	0.326	0.339333	0.331	0.330333	0
	07:59:00	0.547	0.495	0.524	0.536	0.561	0.087	0.547	0.493	0.327	0.295	0.367	0.09		07:59:00	0.448	0.422	0.438	0.408	0.396	0.087	0.451	0.426	0.277	0.262	0.276	0.093		07:59:00	0.441	0.452	0.453	0.44	0.423	0.089	0.449	0.47	0.262	0.263	0.27	0.089		8	0.391	0.368667	0.384	0.373667	0.372333	0
	08:29:00	0.599	0.546	0.577	0.588	0.616	0.087	0.598	0.547	0.34	0.3	0.385	0.09		08:29:00	0.495	0.466	0.485	0.45	0.436	0.087	0.497	0.472	0.286	0.266	0.285	0.093		08:29:00	0.488	0.501	0.502	0.486	0.467	0.088	0.498	0.521	0.268	0.265	0.276	0.089		8.5	0.44	0.417	0.434	0.420667	0.419	0
	08:59:00	0.648	0.595	0.627	0.639	0.664	0.087	0.647	0.597	0.352	0.304	0.402	0.09		08:59:00	0.55	0.517	0.54	0.496	0.482	0.087	0.552	0.522	0.295	0.271	0.294	0.093		08:59:00	0.538	0.553	0.553	0.536	0.516	0.088	0.55	0.574	0.274	0.269	0.282	0.089		9	0.491333	0.467667	0.486	0.469667	0.466667	0
	09:29:00	0.7	0.645	0.677	0.689	0.716	0.087	0.701	0.645	0.366	0.309	0.42	0.089		09:29:00	0.603	0.572	0.595	0.546	0.533	0.087	0.602	0.576	0.304	0.272	0.303	0.094		09:29:00	0.589	0.602	0.603	0.587	0.569	0.088	0.599	0.625	0.28	0.27	0.288	0.089		9.5	0.543333	0.519	0.537667	0.52	0.518667	0
	09:59:00	0.755	0.697	0.731	0.742	0.772	0.087	0.757	0.697	0.382	0.317	0.441	0.09		09:59:00	0.651	0.622	0.645	0.598	0.584	0.087	0.652	0.628	0.313	0.279	0.313	0.094		09:59:00	0.636	0.651	0.65	0.635	0.618	0.089	0.648	0.677	0.285	0.27	0.295	0.089		10	0.593	0.569	0.587667	0.570667	0.570333	0
	10:29:00	0.813	0.751	0.787	0.799	0.832	0.087	0.816	0.753	0.397	0.317	0.466	0.09		10:29:00	0.702	0.671	0.696	0.646	0.632	0.087	0.704	0.678	0.323	0.274	0.321	0.093		10:29:00	0.686	0.703	0.701	0.684	0.666	0.089	0.7	0.728	0.291	0.27	0.301	0.089		10.5	0.646	0.620667	0.640333	0.622	0.622333	0
	10:59:00	0.869	0.809	0.846	0.855	0.889	0.087	0.874	0.81	0.415	0.328	0.486	0.09		10:59:00	0.755	0.723	0.75	0.696	0.682	0.087	0.759	0.73	0.332	0.277	0.332	0.093		10:59:00	0.739	0.758	0.754	0.739	0.717	0.089	0.753	0.785	0.298	0.271	0.308	0.089		11	0.7	0.675667	0.695667	0.675667	0.675	0
	11:29:00	0.926	0.866	0.903	0.912	0.946	0.087	0.933	0.867	0.433	0.324	0.512	0.09		11:29:00	0.811	0.78	0.807	0.748	0.735	0.087	0.818	0.789	0.346	0.28	0.342	0.093		11:29:00	0.793	0.815	0.809	0.79	0.771	0.089	0.811	0.844	0.306	0.27	0.316	0.089		11.5	0.755667	0.732667	0.752	0.729	0.729667	0
	11:59:00	0.986	0.921	0.961	0.967	1.007	0.087	0.995	0.924	0.456	0.328	0.542	0.09		11:59:00	0.871	0.839	0.865	0.804	0.789	0.087	0.876	0.849	0.358	0.281	0.352	0.094		11:59:00	0.848	0.872	0.866	0.847	0.826	0.088	0.868	0.901	0.314	0.272	0.322	0.089		12	0.814333	0.79	0.81	0.785333	0.786667	0
	12:29:00	1.048	0.983	1.024	1.028	1.07	0.087	1.058	0.985	0.48	0.332	0.569	0.09		12:29:00	0.925	0.895	0.923	0.859	0.845	0.087	0.934	0.905	0.372	0.282	0.367	0.099		12:29:00	0.904	0.928	0.921	0.901	0.882	0.089	0.926	0.961	0.32	0.274	0.328	0.089		12.5	0.871333	0.847667	0.868333	0.841667	0.844667	0
	12:59:00	1.111	1.043	1.086	1.09	1.133	0.087	1.12	1.049	0.5	0.337	0.597	0.09		12:59:00	0.985	0.954	0.983	0.911	0.9	0.087	0.994	0.964	0.388	0.281	0.38	0.094		12:59:00	0.962	0.989	0.981	0.958	0.938	0.089	0.986	1.023	0.331	0.274	0.338	0.089		13	0.931667	0.907667	0.929	0.898667	0.902667	0
	13:29:00	1.172	1.104	1.148	1.149	1.194	0.087	1.181	1.108	0.526	0.345	0.62	0.09		13:29:00	1.045	1.014	1.045	0.969	0.956	0.087	1.058	1.024	0.403	0.284	0.393	0.093		13:29:00	1.021	1.051	1.04	1.017	0.997	0.089	1.047	1.084	0.341	0.268	0.345	0.089		13.5	0.991667	0.968667	0.99	0.957333	0.961333	0
	13:59:00	1.232	1.165	1.207	1.208	1.253	0.087	1.243	1.168	0.552	0.346	0.647	0.09		13:59:00	1.108	1.076	1.108	1.028	1.016	0.087	1.122	1.089	0.421	0.284	0.409	0.093		13:59:00	1.081	1.112	1.099	1.077	1.057	0.088	1.108	1.145	0.354	0.267	0.353	0.089		14	1.053	1.03033	1.05067	1.017	1.02133	0
	14:29:00	1.292	1.224	1.268	1.266	1.312	0.087	1.302	1.229	0.575	0.348	0.672	0.09		14:29:00	1.17	1.139	1.171	1.091	1.078	0.087	1.186	1.151	0.44	0.285	0.426	0.093		14:29:00	1.14	1.171	1.158	1.135	1.117	0.089	1.167	1.204	0.364	0.267	0.364	0.089		14.5	1.113	1.09033	1.11133	1.07633	1.08133	0
	14:59:00	1.351	1.285	1.327	1.325	1.371	0.087	1.363	1.29	0.6	0.359	0.705	0.09		14:59:00	1.233	1.201	1.235	1.15	1.14	0.087	1.249	1.212	0.464	0.289	0.445	0.093		14:59:00	1.2	1.231	1.217	1.193	1.175	0.089	1.227	1.265	0.378	0.267	0.374	0.089		15	1.17367	1.15133	1.172	1.135	1.141	0
	15:29:00	1.408	1.346	1.386	1.381	1.428	0.087	1.419	1.347	0.626	0.362	0.739	0.09		15:29:00	1.293	1.263	1.295	1.209	1.199	0.087	1.31	1.275	0.487	0.291	0.466	0.094		15:29:00	1.26	1.29	1.276	1.252	1.234	0.089	1.287	1.325	0.395	0.264	0.39	0.089		15.5	1.23267	1.212	1.23133	1.193	1.19933	0
	15:59:00	1.463	1.403	1.442	1.436	1.483	0.087	1.471	1.405	0.652	0.366	0.774	0.09		15:59:00	1.351	1.323	1.354	1.268	1.259	0.087	1.369	1.334	0.512	0.288	0.487	0.094		15:59:00	1.317	1.349	1.333	1.309	1.292	0.089	1.346	1.385	0.408	0.265	0.401	0.089		16	1.28933	1.27067	1.28867	1.25	1.257	0
	16:29:00	1.521	1.458	1.498	1.495	1.541	0.087	1.529	1.459	0.684	0.372	0.799	0.09		16:29:00	1.407	1.38	1.411	1.324	1.315	0.087	1.425	1.391	0.538	0.29	0.512	0.093		16:29:00	1.374	1.414	1.391	1.366	1.35	0.089	1.411	1.448	0.431	0.263	0.418	0.089		16.5	1.34633	1.32967	1.34567	1.30733	1.31433	0
	16:59:00	1.564	1.514	1.552	1.543	1.585	0.087	1.572	1.519	0.717	0.381	0.83	0.09		16:59:00	1.462	1.438	1.468	1.382	1.373	0.087	1.481	1.449	0.565	0.288	0.536	0.093		16:59:00	1.434	1.464	1.448	1.427	1.406	0.089	1.46	1.496	0.451	0.262	0.43	0.089		17	1.399	1.38433	1.40167	1.363	1.367	0
	17:29:00	1.603	1.56	1.594	1.583	1.625	0.087	1.609	1.563	0.744	0.388	0.864	0.09		17:29:00	1.524	1.502	1.53	1.44	1.432	0.087	1.54	1.513	0.591	0.29	0.562	0.093		17:29:00	1.478	1.509	1.492	1.474	1.464	0.089	1.506	1.542	0.472	0.263	0.447	0.089		17.5	1.44733	1.436	1.451	1.41133	1.41933	0
	17:59:00	1.638	1.601	1.632	1.622	1.662	0.087	1.643	1.601	0.771	0.399	0.902	0.09		17:59:00	1.569	1.55	1.575	1.497	1.487	0.087	1.584	1.561	0.617	0.297	0.584	0.093		17:59:00	1.521	1.553	1.536	1.517	1.508	0.089	1.55	1.585	0.493	0.265	0.521	0.089		18	1.48833	1.48033	1.49333	1.45767	1.46467	0
	18:29:00	1.658	1.638	1.662	1.655	1.683	0.087	1.668	1.641	0.806	0.41	0.931	0.09		18:29:00	1.607	1.591	1.616	1.544	1.54	0.087	1.622	1.601	0.642	0.298	0.607	0.094		18:29:00	1.562	1.593	1.576	1.558	1.549	0.088	1.591	1.626	0.516	0.262	0.485	0.089		18.5	1.52167	1.52	1.53067	1.49833	1.50333	0
	18:59:00	1.682	1.664	1.683	1.68	1.706	0.087	1.687	1.673	0.838	0.417	0.969	0.09		18:59:00	1.637	1.63	1.649	1.583	1.58	0.087	1.65	1.642	0.667	0.293	0.632	0.093		18:59:00	1.597	1.631	1.614	1.599	1.591	0.088	1.623	1.664	0.536	0.257	0.508	0.089		19	1.55133	1.55433	1.56133	1.53333	1.53833	0
	19:29:00	1.702	1.69	1.707	1.699	1.725	0.087	1.705	1.696	0.867	0.434	1.004	0.09		19:29:00	1.66	1.655	1.673	1.624	1.623	0.087	1.676	1.668	0.701	0.305	0.66	0.093		19:29:00	1.624	1.65	1.642	1.637	1.629	0.088	1.643	1.683	0.554	0.261	0.523	0.089		19.5	1.57467	1.57767	1.58667	1.566	1.57167	0
	19:59:00	1.717	1.707	1.724	1.712	1.74	0.087	1.721	1.712	0.903	0.442	1.045	0.09		19:59:00	1.688	1.683	1.699	1.653	1.652	0.087	1.698	1.695	0.732	0.303	0.687	0.094		19:59:00	1.645	1.664	1.659	1.657	1.658	0.088	1.658	1.696	0.575	0.271	0.548	0.089		20	1.596	1.59733	1.60667	1.58667	1.596	0
	20:29:00	1.733	1.719	1.737	1.725	1.754	0.087	1.736	1.723	0.935	0.455	1.081	0.09		20:29:00	1.704	1.699	1.716	1.676	1.675	0.087	1.713	1.71	0.76	0.313	0.715	0.093		20:29:00	1.66	1.683	1.673	1.67	1.676	0.089	1.678	1.714	0.602	0.268	0.568	0.089		20.5	1.61133	1.61267	1.621	1.60267	1.614	0
	20:59:00	1.747	1.737	1.753	1.742	1.77	0.087	1.751	1.74	0.97	0.469	1.116	0.09		20:59:00	1.718	1.712	1.728	1.696	1.695	0.087	1.731	1.727	0.789	0.306	0.745	0.093		20:59:00	1.678	1.701	1.692	1.686	1.69	0.089	1.695	1.731	0.627	0.269	0.59	0.089		21	1.62667	1.629	1.63667	1.62033	1.63067	0
	21:29:00	1.763	1.75	1.768	1.755	1.783	0.087	1.765	1.755	1.005	0.481	1.155	0.09		21:29:00	1.738	1.735	1.751	1.712	1.713	0.087	1.749	1.746	0.824	0.318	0.774	0.093		21:29:00	1.696	1.718	1.709	1.703	1.707	0.089	1.712	1.747	0.653	0.272	0.604	0.089		21.5	1.64467	1.64667	1.655	1.63567	1.64667	0
	21:59:00	1.777	1.764	1.781	1.769	1.797	0.087	1.78	1.768	1.038	0.493	1.194	0.09		21:59:00	1.756	1.752	1.767	1.73	1.73	0.087	1.766	1.761	0.86	0.32	0.804	0.094		21:59:00	1.712	1.733	1.725	1.72	1.726	0.089	1.728	1.761	0.679	0.267	0.629	0.089		22	1.66067	1.662	1.67	1.652	1.66333	0
	22:29:00	1.789	1.778	1.795	1.782	1.81	0.087	1.792	1.782	1.073	0.503	1.233	0.09		22:29:00	1.77	1.765	1.781	1.744	1.746	0.087	1.78	1.775	0.888	0.326	0.836	0.094		22:29:00	1.728	1.748	1.74	1.736	1.74	0.089	1.743	1.776	0.711	0.276	0.656	0.089		22.5	1.67467	1.676	1.68433	1.66633	1.67767	0
	22:59:00	1.801	1.79	1.806	1.794	1.821	0.087	1.803	1.793	1.105	0.514	1.268	0.09		22:59:00	1.784	1.78	1.795	1.759	1.761	0.087	1.796	1.79	0.921	0.321	0.862	0.093		22:59:00	1.742	1.761	1.754	1.748	1.754	0.089	1.757	1.79	0.734	0.272	0.683	0.089		23	1.688	1.68933	1.69733	1.67933	1.691	0
	23:29:00	1.811	1.802	1.818	1.805	1.833	0.087	1.815	1.805	1.144	0.525	1.31	0.09		23:29:00	1.801	1.797	1.813	1.776	1.779	0.087	1.809	1.805	0.957	0.334	0.9	0.093		23:29:00	1.757	1.773	1.767	1.763	1.769	0.089	1.77	1.801	0.758	0.267	0.702	0.089		23.5	1.702	1.703	1.71167	1.69367	1.706	0
	23:59:00	1.823	1.812	1.827	1.815	1.843	0.087	1.825	1.83	1.178	0.543	1.353	0.09		23:59:00	1.813	1.809	1.823	1.788	1.791	0.087	1.821	1.816	0.987	0.334	0.933	0.094		23:59:00	1.768	1.785	1.778	1.774	1.782	0.089	1.783	1.813	0.787	0.325	0.728	0.089		24	1.71367	1.71433	1.72167	1.70467	1.71767	0
																																											Ave	with 0.5 mM IPTG
																																											ln (A600)	5579	5586	5604	5606	5608	medium
																																											Time	A1	A2	A3	A4	A5	A6
																																											hr	+ * / vector	+ + / jspA	ΔchvI* / vector	ΔchvI* / jspA	ΔchvI* / E148A	medium
																																											0	-2.88837	-2.95012	-2.93119	-2.84731	-2.9065
																																											0.5	-2.76993	-2.82458	-2.80236	-2.73337	-2.78601
																																											1	-2.65451	-2.70805	-2.68825	-2.6173	-2.65926
																																											1.5	-2.53831	-2.59472	-2.57265	-2.5092	-2.55533
																																											2	-2.41912	-2.47694	-2.45341	-2.39324	-2.43802
																																											2.5	-2.30592	-2.36446	-2.33304	-2.28934	-2.32279
																																											3	-2.18628	-2.24118	-2.21335	-2.18037	-2.20727
																																											3.5	-2.06357	-2.11749	-2.09286	-2.06357	-2.08479
																																											4	-1.94026	-2.00001	-1.96373	-1.94958	-1.96611
																																											4.5	-1.81605	-1.8708	-1.84305	-1.82842	-1.84305
																																											5	-1.69101	-1.75062	-1.7148	-1.70926	-1.72597
																																											5.5	-1.56542	-1.62117	-1.58475	-1.58637	-1.60114
																																											6	-1.43409	-1.49462	-1.45815	-1.4639	-1.47258
																																											6.5	-1.31304	-1.37305	-1.33433	-1.34707	-1.35093
																																											7	-1.18526	-1.24711	-1.20843	-1.22418	-1.23214
																																											7.5	-1.06132	-1.12086	-1.08077	-1.10564	-1.10765
																																											8	-0.939048	-0.997862	-0.957113	-0.984391	-0.987966
																																											8.5	-0.820981	-0.874669	-0.834711	-0.865915	-0.869884
																																											9	-0.710632	-0.759999	-0.721547	-0.755732	-0.76214
																																											9.5	-0.610032	-0.655851	-0.620516	-0.653926	-0.656494
																																											10	-0.522561	-0.563875	-0.531595	-0.56095	-0.561534
																																											10.5	-0.436956	-0.476961	-0.445766	-0.474815	-0.474279
																																											11	-0.356675	-0.392055	-0.362885	-0.392055	-0.393043
																																											11.5	-0.280155	-0.311064	-0.285019	-0.316082	-0.315167
																																											12	-0.205385	-0.235722	-0.210721	-0.241647	-0.239951
																																											12.5	-0.137731	-0.165268	-0.14118	-0.172371	-0.168813
																																											13	-0.0707802	-0.0968781	-0.0736465	-0.106843	-0.102402
																																											13.5	-0.00836825	-0.0318347	-0.0100503	-0.0436036	-0.0394341
																																											14	0.0516432	0.0298824	0.0494249	0.0168571	0.021109
																																											14.5	0.107059	0.0864835	0.10556	0.0735602	0.0781948
																																											15	0.160133	0.140921	0.158712	0.126633	0.131905
																																											15.5	0.20918	0.192272	0.208098	0.176471	0.181766
																																											16	0.254125	0.239542	0.253608	0.223144	0.228728
																																											16.5	0.297385	0.284928	0.29689	0.267989	0.27333
																																											17	0.335758	0.325219	0.337662	0.309688	0.312619
																																											17.5	0.369723	0.361861	0.372253	0.344535	0.350187
																																											18	0.397657	0.392267	0.401011	0.376837	0.381628
																																											18.5	0.419806	0.41871	0.425703	0.404353	0.407685
																																											19	0.439115	0.441047	0.44554	0.427444	0.4307
																																											19.5	0.454044	0.455947	0.461635	0.448525	0.452137
																																											20	0.4675	0.468336	0.474162	0.461635	0.4675
																																											20.5	0.477062	0.477889	0.483043	0.471669	0.478716
																																											21	0.486533	0.487966	0.492662	0.482632	0.488989
																																											21.5	0.497538	0.498753	0.503801	0.49205	0.498753
																																											22	0.507219	0.508022	0.512824	0.501987	0.508824
																																											22.5	0.515614	0.51641	0.52137	0.510626	0.517404
																																											23	0.523544	0.524334	0.529058	0.518397	0.52532
																																											23.5	0.531804	0.532391	0.537468	0.526896	0.534151
																																											24	0.538635	0.539024	0.543293	0.53337	0.540967
																																											Ave	with 0.5 mM IPTG
																																											Strain	5579	5586	5604	5606	5608	medium
																																												A1	A2	A3	A4	A5	A6
																																											genotype	+ * / vector	+ + / jspA	ΔchvI* / vector	ΔchvI* / jspA	ΔchvI* / E148A	medium
																																											slope	0.2423	0.243	0.245	0.2326	0.2382
																																											gen time (hr)	2.8607	2.85246	2.82917	2.98	2.90994
																																											Generation time calculated from growth between 0 and 10 hours after incubation started.

## Sheet: S9B. JspA overexpress 48-well
S9B Table. Growth curve data for JspA overexpression in 48-well plates.
Cultures were calibrated to the same starting absorbance at 600 nm (A600) in PYE medium with 15 µg/mL gentamicin, with or without 1 mM IPTG, and grown as 0.4-mL culture per well in 48-well plates.
Measurements of medium-only wells were subtracted from A600 measurements of wells with cultures for each trial.
Strain	Abbrev. Genotype			Genotype					+ IPTG	- IPTG
JOE5242	vector			exoR-V5 / pSRKGm					A1	B1
JOE5244	JspA			exoR-V5 / pJC652 (pSRKGm-jspA)					A2	B2
JOE5246	E148A			exoR-V5 / pJC653 (pSRKGm-jspAE148A)					A3	B3
Generation time (in hours) was calculated from growth between 1 and 15 hours after incubation started, except for strain overexpressing JspA (JOE5244 grown with IPTG), for which growth between 5 and 20 hours was used for calculation.
	Trial 1	with 1 mM IPTG			without IPTG				Trial 2	with 1 mM IPTG			without IPTG				Trial 3	with 1 mM IPTG			without IPTG				Ave	with 1 mM IPTG			without IPTG				St Dev	with 1 mM IPTG			without IPTG
	strain	5242	5244	5246	5242	5244	5246		strain	5242	5244	5246	5242	5244	5246		strain	5242	5244	5246	5242	5244	5246		strain	5242	5244	5246	5242	5244	5246		strain	5242	5244	5246	5242	5244	5246
	overexpress	vector	JspA	E148A	vector (-)	JspA (-)	E148A (-)		overexpress	vector	JspA	E148A	vector (-)	JspA (-)	E148A (-)		overexpress	vector	JspA	E148A	vector (-)	JspA (-)	E148A (-)		overexpress	vector	JspA	E148A	vector (-)	JspA (-)	E148A (-)		overexpress	vector	JspA	E148A	vector (-)	JspA (-)	E148A (-)
	gen time (hr)	6.20544	38.085	7.24292	6.49014	6.0169	5.72376		gen time (hr)	5.87413	30.9441	7.22028	6.211	5.61708	5.89411		gen time (hr)	5.73323	18.8868	6.52681	5.9294	6.1178	5.90415		gen time (hr)	5.9376	29.3053	6.99667	6.21018	5.91726	5.84067		gen time (hr)	0.242418	9.70343	0.407068	0.280371	0.264818	0.101375
	Trial 1	with 1 mM IPTG			without IPTG				Trial 2	with 1 mM IPTG			without IPTG				Trial 3	with 1 mM IPTG			without IPTG				Ave	with 1 mM IPTG			without IPTG				St Dev	with 1 mM IPTG			without IPTG
	A600	5242	5244	5246	5242	5244	5246		A600	5242	5244	5246	5242	5244	5246		A600	5242	5244	5246	5242	5244	5246		A600	5242	5244	5246	5242	5244	5246		A600	5242	5244	5246	5242	5244	5246
	Time	A1	A2	A3	B1	B2	B3		Time	A1	A2	A3	B1	B2	B3		Time	A1	A2	A3	B1	B2	B3		Time	A1	A2	A3	B1	B2	B3		Time	A1	A2	A3	B1	B2	B3
	hr:min	vector	JspA	E148A	vector (-)	JspA (-)	E148A (-)		hr:min	vector	JspA	E148A	vector (-)	JspA (-)	E148A (-)		hr:min	vector	JspA	E148A	vector (-)	JspA (-)	E148A (-)		hr	vector	JspA	E148A	vector (-)	JspA (-)	E148A (-)		hr	vector	JspA	E148A	vector (-)	JspA (-)	E148A (-)
	00:00:00	0.058	0.0555	0.0535	0.058	0.0555	0.053		00:00:00	0.05125	0.05025	0.04975	0.05225	0.04475	0.04925		00:00:00	0.0505	0.054	0.0475	0.0515	0.053	0.0495		0	0.05325	0.05325	0.05025	0.0539167	0.0510833	0.0505833		0	0.00413068	0.00270416	0.00303109	0.0035561	0.00562546	0.00209662
	00:29:00	0.06375	0.05975	0.05675	0.06425	0.05975	0.05675		00:29:00	0.05725	0.05425	0.05425	0.05775	0.04825	0.05425		00:29:00	0.0575	0.061	0.054	0.058	0.06	0.056		0.5	0.0595	0.0583333	0.055	0.06	0.056	0.0556667		0.5	0.00368273	0.00359108	0.00152069	0.00368273	0.00671286	0.0012829
	00:59:00	0.06975	0.06375	0.06075	0.06975	0.06325	0.06025		00:59:00	0.064	0.058	0.058	0.064	0.0515	0.057		00:59:00	0.064	0.0685	0.0605	0.065	0.0665	0.062		1	0.0659167	0.0634167	0.05975	0.06625	0.0604167	0.05975		1	0.00331976	0.00525793	0.00152069	0.00307205	0.00789119	0.00253722
	01:29:00	0.075	0.0675	0.0645	0.0745	0.0675	0.064		01:29:00	0.06925	0.06425	0.06175	0.06925	0.05475	0.06125		01:29:00	0.07125	0.07575	0.06725	0.07275	0.07325	0.06875		1.5	0.0718333	0.0691667	0.0645	0.0721667	0.0651667	0.0646667		1.5	0.00291905	0.00592839	0.00275	0.00267317	0.00946815	0.00379418
	01:59:00	0.08175	0.07075	0.06875	0.08075	0.07275	0.06875		01:59:00	0.07475	0.06375	0.06675	0.07525	0.05775	0.06575		01:59:00	0.0795	0.0835	0.0745	0.08	0.08	0.075		2	0.0786667	0.0726667	0.07	0.0786667	0.0701667	0.0698333		2	0.00357363	0.0100135	0.00402337	0.00298259	0.0113477	0.0047192
	02:29:00	0.08825	0.07375	0.07275	0.08725	0.07775	0.07325		02:29:00	0.08175	0.06775	0.07225	0.08125	0.06225	0.07125		02:29:00	0.0865	0.0905	0.0805	0.087	0.0865	0.0815		2.5	0.0855	0.0773333	0.0751667	0.0851667	0.0755	0.0753333		2.5	0.00336341	0.0117907	0.00462556	0.00339424	0.0122806	0.00543331
	02:59:00	0.09475	0.07575	0.07725	0.09375	0.08275	0.07825		02:59:00	0.08875	0.06975	0.07725	0.08825	0.06675	0.07675		02:59:00	0.0945	0.097	0.0875	0.095	0.094	0.0885		3	0.0926667	0.0808333	0.0806667	0.0923333	0.0811667	0.0811667		3	0.00339424	0.0143185	0.00591784	0.00359108	0.0136938	0.00639499
	03:29:00	0.10175	0.07775	0.08175	0.09975	0.08825	0.08325		03:29:00	0.09625	0.07225	0.08225	0.09575	0.07125	0.08175		03:29:00	0.103	0.103	0.0945	0.103	0.102	0.0965		3.5	0.100333	0.0843333	0.0861667	0.0995	0.0871667	0.0871667		3.5	0.00359108	0.016398	0.00722121	0.00363146	0.0154036	0.00811762
	03:59:00	0.10875	0.07975	0.08675	0.10675	0.09475	0.08925		03:59:00	0.10425	0.07375	0.08775	0.10325	0.07625	0.08775		03:59:00	0.113	0.1075	0.103	0.1125	0.11	0.105		4	0.108667	0.087	0.0925	0.1075	0.0936667	0.094		4	0.0043756	0.0180052	0.009107	0.00467039	0.0169011	0.00955576
	04:29:00	0.11675	0.08075	0.09175	0.11375	0.10125	0.09575		04:29:00	0.112	0.077	0.093	0.1105	0.0815	0.094		04:29:00	0.122	0.112	0.11	0.122	0.118	0.113		4.5	0.116917	0.0899167	0.09825	0.115417	0.10025	0.100917		4.5	0.00500208	0.0192164	0.010195	0.00592839	0.0182705	0.010501
	04:59:00	0.12525	0.08225	0.09725	0.12175	0.10825	0.10275		04:59:00	0.12025	0.07775	0.09875	0.11775	0.08675	0.10125		04:59:00	0.132	0.116	0.118	0.131	0.1265	0.121		5	0.125833	0.092	0.104667	0.1235	0.107167	0.108333		5	0.00589668	0.020906	0.0115713	0.00679614	0.0198971	0.0109953
	05:29:00	0.13325	0.08375	0.10225	0.12875	0.11475	0.10975		05:29:00	0.1295	0.0785	0.104	0.126	0.0935	0.108		05:29:00	0.1425	0.119	0.125	0.1405	0.1355	0.1295		5.5	0.135083	0.09375	0.110417	0.13175	0.114583	0.11575		5.5	0.0066911	0.0220241	0.0126598	0.00770146	0.0210005	0.01194
	05:59:00	0.14225	0.08475	0.10825	0.13675	0.12225	0.11725		05:59:00	0.13875	0.07975	0.10975	0.13375	0.09975	0.11575		05:59:00	0.1525	0.121	0.133	0.15	0.144	0.139		6	0.1445	0.0951667	0.117	0.140167	0.122	0.124		6	0.0071458	0.0225116	0.0138767	0.00864701	0.0221261	0.013012
	06:29:00	0.14875	0.08475	0.11325	0.14375	0.13075	0.12625		06:29:00	0.14775	0.08125	0.11525	0.14175	0.10625	0.12225		06:29:00	0.1635	0.123	0.141	0.16	0.1535	0.1475		6.5	0.153333	0.0963333	0.123167	0.1485	0.130167	0.132		6.5	0.00881878	0.0231602	0.0154765	0.0100094	0.0236304	0.0135716
	06:59:00	0.15575	0.08575	0.11875	0.15025	0.13875	0.13375		06:59:00	0.15525	0.08175	0.12075	0.15025	0.11325	0.13175		06:59:00	0.1715	0.125	0.148	0.1685	0.1605	0.157		7	0.160833	0.0975	0.129167	0.156333	0.1375	0.140833		7	0.00924099	0.0238995	0.0163408	0.0105366	0.0236498	0.0140364
	07:29:00	0.16375	0.08625	0.12425	0.15675	0.14375	0.14125		07:29:00	0.16275	0.08275	0.12675	0.15575	0.12075	0.13725		07:29:00	0.1805	0.127	0.155	0.1755	0.168	0.1645		7.5	0.169	0.0986667	0.135333	0.162667	0.144167	0.147667		7.5	0.00997184	0.0245997	0.0170776	0.0111252	0.0236278	0.0147146
	07:59:00	0.17225	0.08725	0.12975	0.16375	0.15275	0.14825		07:59:00	0.17025	0.08325	0.13175	0.16275	0.12825	0.14625		07:59:00	0.1895	0.128	0.1605	0.184	0.176	0.172		8	0.177333	0.0995	0.140667	0.170167	0.152333	0.1555		8	0.010584	0.0247626	0.0172053	0.0119904	0.0238777	0.0143244
	08:29:00	0.18225	0.08725	0.13475	0.17175	0.15975	0.15725		08:29:00	0.18325	0.08325	0.13775	0.16925	0.13475	0.15225		08:29:00	0.2005	0.129	0.167	0.1935	0.184	0.18		8.5	0.188667	0.0998333	0.1465	0.178167	0.1595	0.163167		8.5	0.0102602	0.0253381	0.0178168	0.0133378	0.024626	0.0147909
	08:59:00	0.19275	0.08725	0.13975	0.18075	0.16925	0.16725		08:59:00	0.19375	0.08375	0.14325	0.17825	0.14275	0.15975		08:59:00	0.213	0.13	0.1735	0.204	0.194	0.1895		9	0.199833	0.100333	0.152167	0.187667	0.168667	0.172167		9	0.0114136	0.0257516	0.0185579	0.0142002	0.02563	0.0154724
	09:29:00	0.20375	0.08775	0.14575	0.19075	0.17975	0.17825		09:29:00	0.20025	0.08425	0.14825	0.18675	0.15175	0.16825		09:29:00	0.226	0.131	0.181	0.216	0.2045	0.199		9.5	0.21	0.101	0.158333	0.197833	0.178667	0.181833		9.5	0.0139665	0.0260396	0.0196697	0.0158594	0.0263917	0.0156851
	09:59:00	0.21625	0.08775	0.15225	0.20075	0.19125	0.19025		09:59:00	0.212	0.085	0.1535	0.197	0.161	0.1785		09:59:00	0.2395	0.131	0.1885	0.2285	0.2155	0.2105		10	0.222583	0.10125	0.16475	0.20875	0.18925	0.193083		10	0.0148036	0.0258009	0.0205776	0.0172065	0.027305	0.0161871
	10:29:00	0.22925	0.08825	0.15975	0.21275	0.20275	0.20275		10:29:00	0.22475	0.08525	0.15975	0.20775	0.17175	0.18875		10:29:00	0.255	0.131	0.1975	0.242	0.228	0.222		10.5	0.236333	0.1015	0.172333	0.220833	0.200833	0.2045		10.5	0.0163216	0.0255917	0.021795	0.0185006	0.0281739	0.0166939
	10:59:00	0.24325	0.08825	0.16725	0.22475	0.21575	0.21425		10:59:00	0.23875	0.08475	0.16625	0.21925	0.18325	0.20025		10:59:00	0.2695	0.132	0.2065	0.256	0.241	0.2345		11	0.2505	0.101667	0.18	0.233333	0.213333	0.216333		11	0.0166076	0.0263277	0.0229551	0.0198216	0.0289507	0.0172198
	11:29:00	0.25525	0.08875	0.17525	0.23725	0.22725	0.22525		11:29:00	0.25275	0.08575	0.17375	0.23175	0.19625	0.21225		11:29:00	0.2835	0.1325	0.216	0.2705	0.2545	0.2485		11.5	0.263833	0.102333	0.188333	0.2465	0.226	0.228667		11.5	0.0170776	0.0261681	0.0239718	0.0209657	0.0291451	0.0183649
	11:59:00	0.26775	0.08875	0.18525	0.25025	0.23875	0.23725		11:59:00	0.26725	0.08525	0.18175	0.24475	0.20725	0.22525		11:59:00	0.297	0.133	0.227	0.2835	0.268	0.263		12	0.277333	0.102333	0.198	0.2595	0.238	0.241833		12	0.0170337	0.0266157	0.0251756	0.0209657	0.0303819	0.0192878
	12:29:00	0.27875	0.08925	0.19375	0.26175	0.25175	0.25125		12:29:00	0.282	0.086	0.19	0.2585	0.218	0.238		12:29:00	0.3075	0.1335	0.2385	0.297	0.2815	0.278		12.5	0.289417	0.102917	0.207417	0.272417	0.250417	0.25575		12.5	0.0157447	0.0265357	0.0269842	0.0213517	0.031771	0.0203762
	12:59:00	0.28925	0.08925	0.20125	0.27325	0.26475	0.26625		12:59:00	0.292	0.086	0.199	0.2735	0.2305	0.2495		12:59:00	0.3185	0.1335	0.251	0.3075	0.2955	0.291		13	0.299917	0.102917	0.217083	0.28475	0.263583	0.268917		13	0.0161523	0.0265357	0.0293942	0.0197025	0.0325157	0.0208781
	13:29:00	0.30125	0.08925	0.20925	0.28225	0.27875	0.28025		13:29:00	0.30275	0.08575	0.20825	0.28425	0.24275	0.26175		13:29:00	0.3285	0.134	0.264	0.3185	0.306	0.3005		13.5	0.310833	0.103	0.227167	0.295	0.275833	0.280833		13.5	0.0153182	0.0269038	0.0319025	0.0203762	0.0317257	0.0193816
	13:59:00	0.31325	0.08875	0.21875	0.29425	0.28975	0.29275		13:59:00	0.31425	0.08575	0.21775	0.29725	0.25675	0.27525		13:59:00	0.3375	0.1345	0.2755	0.328	0.317	0.312		14	0.321667	0.103	0.237333	0.3065	0.287833	0.293333		14	0.0137212	0.027321	0.0330571	0.0186799	0.0301707	0.0183819
	14:29:00	0.32425	0.08875	0.22925	0.30625	0.30225	0.30625		14:29:00	0.3255	0.0885	0.2265	0.3045	0.271	0.2865		14:29:00	0.3465	0.1345	0.2845	0.337	0.326	0.3235		14.5	0.332083	0.103917	0.24675	0.315917	0.29975	0.305417		14.5	0.0125008	0.0264862	0.0327214	0.0182797	0.0275851	0.0185141
	14:59:00	0.33425	0.08925	0.23925	0.31825	0.31525	0.32025		14:59:00	0.33475	0.08575	0.23675	0.31575	0.28425	0.29775		14:59:00	0.3545	0.135	0.295	0.3475	0.336	0.3345		15	0.341167	0.103333	0.257	0.327167	0.311833	0.3175		15	0.0115497	0.0274799	0.0329327	0.0176535	0.0260436	0.0185287
	15:29:00	0.34375	0.08875	0.25025	0.32775	0.32775	0.33275		15:29:00	0.3445	0.086	0.246	0.3255	0.2965	0.3145		15:29:00	0.3615	0.135	0.305	0.3545	0.3455	0.345		15.5	0.349917	0.10325	0.267083	0.335917	0.32325	0.33075		15.5	0.0100385	0.0275307	0.0329055	0.0161329	0.024808	0.015348
	15:59:00	0.35275	0.08925	0.26175	0.33825	0.33775	0.34375		15:59:00	0.35375	0.08575	0.25675	0.33625	0.30975	0.32525		15:59:00	0.369	0.1365	0.316	0.362	0.354	0.3545		16	0.3585	0.103833	0.278167	0.3455	0.333833	0.341167		16	0.009107	0.0283442	0.0328599	0.0143244	0.0223835	0.0147951
	16:29:00	0.36125	0.08925	0.27275	0.34725	0.34825	0.35475		16:29:00	0.36175	0.08575	0.26775	0.34475	0.32325	0.33475		16:29:00	0.376	0.1365	0.3295	0.369	0.361	0.363		16.5	0.366333	0.103833	0.29	0.353667	0.344167	0.350833		16.5	0.00837531	0.0283442	0.0342992	0.0133378	0.0192034	0.0145266
	16:59:00	0.36875	0.08925	0.28325	0.35625	0.35725	0.36375		16:59:00	0.369	0.0855	0.278	0.3525	0.334	0.3455		16:59:00	0.3825	0.137	0.335	0.3755	0.3685	0.371		17	0.373417	0.103917	0.29875	0.361417	0.35325	0.360083		17	0.00786739	0.0287123	0.031503	0.0123398	0.0175944	0.0131395
	17:29:00	0.37675	0.08975	0.29425	0.36525	0.36725	0.37275		17:29:00	0.3775	0.0855	0.2875	0.3605	0.3455	0.3545		17:29:00	0.3885	0.137	0.3435	0.3825	0.375	0.3785		17.5	0.380917	0.104083	0.308417	0.369417	0.362583	0.368583		17.5	0.00657806	0.0285858	0.0305699	0.0115767	0.0152937	0.0125308
	17:59:00	0.38325	0.08975	0.30575	0.37175	0.37475	0.38025		17:59:00	0.382	0.086	0.299	0.367	0.3535	0.364		17:59:00	0.3945	0.137	0.3515	0.3885	0.3815	0.385		18	0.386583	0.10425	0.31875	0.37575	0.369917	0.376417		18	0.00688446	0.0284242	0.0285624	0.0112944	0.0146124	0.0110123
	18:29:00	0.38925	0.09075	0.31525	0.37875	0.38325	0.38825		18:29:00	0.388	0.086	0.309	0.3755	0.3625	0.3715		18:29:00	0.398	0.138	0.359	0.3945	0.388	0.392		18.5	0.39175	0.104917	0.32775	0.382917	0.377917	0.383917		18.5	0.00544862	0.0287493	0.0272431	0.0101622	0.0135608	0.0109154
	18:59:00	0.39525	0.08975	0.32375	0.38525	0.38975	0.39575		18:59:00	0.394	0.0865	0.319	0.38	0.371	0.3795		18:59:00	0.4015	0.138	0.366	0.3985	0.394	0.3995		19	0.396917	0.10475	0.33625	0.387917	0.384917	0.391583		19	0.00401819	0.0288412	0.0258735	0.00953393	0.0122381	0.0106311
	19:29:00	0.39875	0.08975	0.33325	0.39125	0.39625	0.40275		19:29:00	0.399	0.0865	0.328	0.3855	0.3775	0.3855		19:29:00	0.404	0.138	0.3725	0.403	0.3995	0.404		19.5	0.400583	0.10475	0.344583	0.39325	0.391083	0.397417		19.5	0.00296156	0.0288412	0.0243186	0.00891978	0.0118752	0.010339
	19:59:00	0.40275	0.09025	0.34275	0.39725	0.40275	0.40875		19:59:00	0.401	0.086	0.337	0.391	0.384	0.392		19:59:00	0.4065	0.139	0.3785	0.404	0.402	0.409		20	0.403417	0.105083	0.35275	0.397417	0.39625	0.40325		20	0.00280995	0.0294495	0.0224847	0.0065016	0.0106154	0.00974359
	20:29:00	0.40475	0.09075	0.35075	0.40075	0.40825	0.41325		20:29:00	0.4035	0.0865	0.3445	0.395	0.3915	0.3975		20:29:00	0.4085	0.139	0.384	0.4065	0.4045	0.413		20.5	0.405583	0.105417	0.35975	0.40075	0.401417	0.407917		20.5	0.00260208	0.0291615	0.0212323	0.00575	0.00879038	0.00902196
	20:59:00	0.40675	0.09025	0.35775	0.40325	0.41175	0.41775		20:59:00	0.40525	0.08725	0.35175	0.39725	0.39675	0.40225		20:59:00	0.41	0.1395	0.3895	0.409	0.407	0.4165		21	0.407333	0.105667	0.366333	0.403167	0.405167	0.412167		21	0.00242813	0.0293389	0.020286	0.00587544	0.00766621	0.0086108
	21:29:00	0.40875	0.09175	0.36475	0.40575	0.41425	0.42025		21:29:00	0.40725	0.08625	0.35925	0.39875	0.40075	0.40625		21:29:00	0.411	0.14	0.3945	0.4105	0.408	0.417		21.5	0.409	0.106	0.372833	0.405	0.407667	0.4145		21.5	0.00188746	0.029573	0.0189643	0.0059108	0.00675617	0.00732718
	21:59:00	0.40975	0.09075	0.37075	0.40725	0.41575	0.42175		21:59:00	0.409	0.0865	0.3655	0.4015	0.405	0.4085		21:59:00	0.4125	0.141	0.399	0.4115	0.4095	0.4185		22	0.410417	0.106083	0.378417	0.40675	0.410083	0.41625		22	0.00184278	0.0303133	0.0180179	0.00501871	0.00539869	0.00690561
	22:29:00	0.411	0.0905	0.376	0.409	0.419	0.423		22:29:00	0.4095	0.0865	0.371	0.4025	0.407	0.41		22:29:00	0.412	0.141	0.4005	0.4125	0.41	0.42		22.5	0.410833	0.106	0.3825	0.408	0.412	0.417667		22.5	0.00125831	0.0303768	0.0157877	0.00507445	0.006245	0.00680686
	22:59:00	0.4115	0.0905	0.3815	0.41	0.418	0.4245		22:59:00	0.411	0.087	0.3775	0.404	0.4085	0.4115		22:59:00	0.413	0.141	0.403	0.4135	0.4115	0.421		23	0.411833	0.106167	0.387333	0.409167	0.412667	0.419		23	0.00104083	0.0302173	0.0137143	0.00480451	0.00485627	0.00672681
	23:29:00	0.41225	0.09025	0.38625	0.41025	0.41825	0.42625		23:29:00	0.41075	0.08725	0.38175	0.40425	0.40925	0.41175		23:29:00	0.412	0.142	0.404	0.4125	0.411	0.4215		23.5	0.411667	0.1065	0.390667	0.409	0.412833	0.419833		23.5	0.000803638	0.0307805	0.0117642	0.00426468	0.00477188	0.00739228
	23:59:00	0.41225	0.09025	0.38975	0.41125	0.42075	0.42975		23:59:00	0.41125	0.08675	0.38575	0.40725	0.41125	0.41275		23:59:00	0.41175	0.14175	0.40525	0.41225	0.41075	0.42125		24	0.41175	0.10625	0.393583	0.41025	0.41425	0.42125		24	0.0005	0.0307937	0.0102997	0.00264575	0.00563471	0.0085
	Trial 1	with 1 mM IPTG			without IPTG				Trial 2	with 1 mM IPTG			without IPTG				Trial 3	with 1 mM IPTG			without IPTG
	ln (A600)	5242	5244	5246	5242	5244	5246		ln (A600)	5242	5244	5246	5242	5244	5246		ln (A600)	5242	5244	5246	5242	5244	5246
	Time	A1	A2	A3	B1	B2	B3		Time	A1	A2	A3	B1	B2	B3		Time	A1	A2	A3	B1	B2	B3
	hr	vector	JspA	E148A	vector (-)	JspA (-)	E148A (-)		hr	vector	JspA	E148A	vector (-)	JspA (-)	E148A (-)		hr	vector	JspA	E148A	vector (-)	JspA (-)	E148A (-)
	0	-2.84731	-2.89137	-2.92807	-2.84731	-2.89137	-2.93746		0	-2.97104	-2.99074	-3.00074	-2.95172	-3.10666	-3.01085		0	-2.98578	-2.91877	-3.04703	-2.96617	-2.93746	-3.00578
	0.5	-2.75279	-2.81759	-2.8691	-2.74497	-2.81759	-2.8691		0.5	-2.86033	-2.91415	-2.91415	-2.85163	-3.03136	-2.91415		0.5	-2.85597	-2.79688	-2.91877	-2.84731	-2.81341	-2.8824
	1	-2.66284	-2.75279	-2.80099	-2.66284	-2.76066	-2.80925		1	-2.74887	-2.84731	-2.84731	-2.74887	-2.96617	-2.8647		1	-2.74887	-2.68092	-2.80511	-2.73337	-2.71055	-2.78062
	1.5	-2.59027	-2.69563	-2.74109	-2.59696	-2.69563	-2.74887		1.5	-2.67003	-2.74497	-2.78466	-2.67003	-2.90498	-2.79279		1.5	-2.64156	-2.58032	-2.69934	-2.62073	-2.61388	-2.67728
	2	-2.50409	-2.6486	-2.67728	-2.5164	-2.62073	-2.67728		2	-2.59361	-2.75279	-2.7068	-2.58694	-2.85163	-2.7219		2	-2.532	-2.48291	-2.59696	-2.52573	-2.52573	-2.59027
	2.5	-2.42758	-2.60707	-2.62073	-2.43898	-2.55426	-2.61388		2.5	-2.50409	-2.69193	-2.62762	-2.51022	-2.7766	-2.64156		2.5	-2.44761	-2.40241	-2.5195	-2.44185	-2.44761	-2.50715
	3	-2.35651	-2.58032	-2.56071	-2.36712	-2.49193	-2.54785		3	-2.42193	-2.66284	-2.56071	-2.42758	-2.7068	-2.5672		3	-2.35916	-2.33304	-2.43612	-2.35388	-2.36446	-2.42475
	3.5	-2.28524	-2.55426	-2.50409	-2.30509	-2.42758	-2.48591		3.5	-2.34081	-2.62762	-2.49799	-2.34601	-2.64156	-2.50409		3.5	-2.27303	-2.27303	-2.35916	-2.27303	-2.28278	-2.33821
	4	-2.2187	-2.52886	-2.44472	-2.23727	-2.35651	-2.41631		4	-2.26096	-2.60707	-2.43326	-2.2706	-2.57374	-2.43326		4	-2.18037	-2.23026	-2.27303	-2.1848	-2.20727	-2.25379
	4.5	-2.14772	-2.5164	-2.38869	-2.17375	-2.29016	-2.34601		4.5	-2.18926	-2.56395	-2.37516	-2.20274	-2.50715	-2.36446		4.5	-2.10373	-2.18926	-2.20727	-2.10373	-2.13707	-2.18037
	5	-2.07744	-2.49799	-2.33047	-2.10579	-2.22331	-2.27546		5	-2.11818	-2.55426	-2.31516	-2.13919	-2.44472	-2.29016		5	-2.02495	-2.15417	-2.13707	-2.03256	-2.06751	-2.11196
	5.5	-2.01553	-2.47992	-2.28033	-2.04988	-2.165	-2.20955		5.5	-2.04407	-2.54466	-2.26336	-2.07147	-2.36979	-2.22562		5.5	-1.94841	-2.12863	-2.07944	-1.96255	-1.99878	-2.04407
	6	-1.95017	-2.46805	-2.22331	-1.9896	-2.10169	-2.14345		6	-1.97508	-2.52886	-2.20955	-2.01178	-2.30509	-2.15632		6	-1.88059	-2.11196	-2.01741	-1.89712	-1.93794	-1.97328
	6.5	-1.90549	-2.46805	-2.17816	-1.93968	-2.03447	-2.06949		6.5	-1.91223	-2.51022	-2.16065	-1.95369	-2.24196	-2.10169		6.5	-1.81094	-2.09557	-1.959	-1.83258	-1.87405	-1.91393
	7	-1.8595	-2.45632	-2.13073	-1.89545	-1.97508	-2.01178		7	-1.86272	-2.50409	-2.11403	-1.89545	-2.17816	-2.02685		7	-1.76317	-2.07944	-1.91054	-1.78082	-1.82946	-1.85151
	7.5	-1.80941	-2.45051	-2.08546	-1.8531	-1.93968	-1.95722		7.5	-1.81554	-2.49193	-2.06554	-1.8595	-2.11403	-1.98595		7.5	-1.71202	-2.06357	-1.86433	-1.74012	-1.78379	-1.80484
	8	-1.75881	-2.43898	-2.04215	-1.80941	-1.87895	-1.90886		8	-1.77049	-2.48591	-2.02685	-1.81554	-2.05377	-1.92244		8	-1.66337	-2.05573	-1.82946	-1.69282	-1.73727	-1.76026
	8.5	-1.70238	-2.43898	-2.00433	-1.76172	-1.83415	-1.84992		8.5	-1.6969	-2.48591	-1.98231	-1.77638	-2.00433	-1.88223		8.5	-1.60694	-2.04794	-1.78976	-1.64248	-1.69282	-1.7148
	9	-1.64636	-2.43898	-1.9679	-1.71064	-1.77638	-1.78827		9	-1.64119	-2.47992	-1.94316	-1.72457	-1.94666	-1.83415		9	-1.54646	-2.04022	-1.75158	-1.58964	-1.6399	-1.66337
	9.5	-1.59086	-2.43326	-1.92586	-1.65679	-1.71619	-1.72457		9.5	-1.60819	-2.47397	-1.90886	-1.67798	-1.88552	-1.7823		9.5	-1.48722	-2.03256	-1.70926	-1.53248	-1.58719	-1.61445
	10	-1.53132	-2.43326	-1.88223	-1.60569	-1.65417	-1.65942		10	-1.55117	-2.4651	-1.87405	-1.62455	-1.82635	-1.72317		10	-1.4292	-2.03256	-1.66866	-1.47622	-1.53479	-1.55827
	10.5	-1.47294	-2.42758	-1.83415	-1.54764	-1.59578	-1.59578		10.5	-1.49277	-2.46217	-1.83415	-1.57142	-1.76172	-1.66733		10.5	-1.36649	-2.03256	-1.62202	-1.41882	-1.47841	-1.50508
	11	-1.41367	-2.42758	-1.78827	-1.49277	-1.53363	-1.54061		11	-1.43234	-2.46805	-1.79426	-1.51754	-1.6969	-1.60819		11	-1.31119	-2.02495	-1.57745	-1.36258	-1.42296	-1.4503
	11.5	-1.36551	-2.42193	-1.74154	-1.43864	-1.4817	-1.49054		11.5	-1.37535	-2.45632	-1.75014	-1.4621	-1.62837	-1.54999		11.5	-1.26054	-2.02117	-1.53248	-1.30748	-1.36845	-1.39231
	12	-1.3177	-2.42193	-1.68605	-1.38529	-1.43234	-1.43864		12	-1.31957	-2.46217	-1.70512	-1.40752	-1.57383	-1.49054		12	-1.21402	-2.01741	-1.48281	-1.26054	-1.31677	-1.3356
	12.5	-1.27744	-2.41631	-1.64119	-1.34037	-1.37932	-1.38131		12.5	-1.26585	-2.45341	-1.66073	-1.35286	-1.52326	-1.43548		12.5	-1.17928	-2.01365	-1.43339	-1.21402	-1.26762	-1.28013
	13	-1.24046	-2.41631	-1.60321	-1.29737	-1.32897	-1.32332		13	-1.231	-2.45341	-1.61445	-1.29645	-1.4675	-1.3883		13	-1.14413	-2.01365	-1.3823	-1.17928	-1.21909	-1.23443
	13.5	-1.19981	-2.41631	-1.56423	-1.26496	-1.27744	-1.27207		13.5	-1.19485	-2.45632	-1.56902	-1.2579	-1.41572	-1.34037		13.5	-1.11322	-2.00992	-1.33181	-1.14413	-1.18417	-1.20231
	14	-1.16075	-2.42193	-1.51983	-1.22333	-1.23874	-1.22844		14	-1.15757	-2.45632	-1.52441	-1.21318	-1.35965	-1.29008		14	-1.08619	-2.00619	-1.28917	-1.11474	-1.14885	-1.16475
	14.5	-1.12624	-2.42193	-1.47294	-1.18335	-1.1965	-1.18335		14.5	-1.12239	-2.42475	-1.48501	-1.18908	-1.30564	-1.25002		14.5	-1.05987	-2.00619	-1.25702	-1.08767	-1.12086	-1.12856
	15	-1.09587	-2.41631	-1.43025	-1.14492	-1.15439	-1.13865		15	-1.09437	-2.45632	-1.44075	-1.1528	-1.2579	-1.2115		15	-1.03705	-2.00248	-1.22078	-1.05699	-1.09064	-1.09512
	15.5	-1.06784	-2.42193	-1.38529	-1.1155	-1.1155	-1.10036		15.5	-1.06566	-2.45341	-1.40242	-1.12239	-1.21571	-1.15677		15.5	-1.01749	-2.00248	-1.18744	-1.03705	-1.06276	-1.06421
	16	-1.042	-2.41631	-1.34037	-1.08397	-1.08545	-1.06784		16	-1.03916	-2.45632	-1.35965	-1.0899	-1.17199	-1.12316		16	-0.996959	-1.99143	-1.15201	-1.01611	-1.03846	-1.03705
	16.5	-1.01819	-2.41631	-1.2992	-1.05771	-1.05483	-1.03634		16.5	-1.0168	-2.45632	-1.3177	-1.06494	-1.12933	-1.09437		16.5	-0.978166	-1.99143	-1.11018	-0.996959	-1.01888	-1.01335
	17	-0.997636	-2.41631	-1.26143	-1.03212	-1.02932	-1.01129		17	-0.996959	-2.45924	-1.28013	-1.0427	-1.09661	-1.06276		17	-0.961027	-1.98777	-1.09362	-0.979497	-0.998315	-0.991553
	17.5	-0.976173	-2.41073	-1.22333	-1.00717	-1.00171	-0.986847		17.5	-0.974185	-2.45924	-1.24653	-1.02026	-1.06276	-1.03705		17.5	-0.945462	-1.98777	-1.06857	-0.961027	-0.980829	-0.971539
	18	-0.959068	-2.41073	-1.18499	-0.989534	-0.981496	-0.966926		18	-0.962335	-2.45341	-1.20731	-1.00239	-1.03987	-1.0106		18	-0.930136	-1.98777	-1.04555	-0.945462	-0.963644	-0.954512
	18.5	-0.943533	-2.39965	-1.15439	-0.970879	-0.959068	-0.946106		18.5	-0.94675	-2.45341	-1.17441	-0.979497	-1.01473	-0.990206		18.5	-0.921303	-1.9805	-1.02443	-0.930136	-0.94675	-0.936493
	19	-0.928237	-2.41073	-1.12778	-0.953863	-0.94225	-0.926973		19	-0.931404	-2.44761	-1.14256	-0.967584	-0.991553	-0.968901		19	-0.912548	-1.9805	-1.00512	-0.920048	-0.931404	-0.917542
	19.5	-0.919421	-2.41073	-1.09886	-0.938409	-0.92571	-0.909439		19.5	-0.918794	-2.44761	-1.11474	-0.953214	-0.974185	-0.953214		19.5	-0.90634	-1.9805	-0.987518	-0.908819	-0.917542	-0.90634
	20	-0.909439	-2.40517	-1.07075	-0.923189	-0.909439	-0.894652		20	-0.913794	-2.45341	-1.08767	-0.939048	-0.957113	-0.936493		20	-0.900171	-1.97328	-0.971539	-0.90634	-0.911303	-0.89404
	20.5	-0.904486	-2.39965	-1.04768	-0.914417	-0.895876	-0.883703		20.5	-0.907579	-2.44761	-1.06566	-0.92887	-0.93777	-0.92256		20.5	-0.895263	-1.97328	-0.957113	-0.900171	-0.905104	-0.884308
	21	-0.899557	-2.40517	-1.02792	-0.908199	-0.887339	-0.872872		21	-0.903251	-2.43898	-1.04483	-0.923189	-0.924449	-0.910681		21	-0.891598	-1.96969	-0.942891	-0.89404	-0.898942	-0.875869
	21.5	-0.894652	-2.38869	-1.00854	-0.902018	-0.881286	-0.866906		21.5	-0.898328	-2.45051	-1.02374	-0.919421	-0.914417	-0.900787		21.5	-0.889162	-1.96611	-0.930136	-0.890379	-0.896488	-0.874669
	22	-0.892208	-2.39965	-0.992227	-0.898328	-0.877671	-0.863343		22	-0.89404	-2.44761	-1.00649	-0.912548	-0.903868	-0.895263		22	-0.885519	-1.959	-0.918794	-0.887946	-0.892818	-0.871078
	22.5	-0.889162	-2.40241	-0.978166	-0.89404	-0.869884	-0.860383		22.5	-0.892818	-2.44761	-0.991553	-0.91006	-0.898942	-0.891598		22.5	-0.886732	-1.959	-0.915042	-0.885519	-0.891598	-0.867501
	23	-0.887946	-2.40241	-0.963644	-0.891598	-0.872274	-0.856843		23	-0.889162	-2.44185	-0.974185	-0.90634	-0.895263	-0.887946		23	-0.884308	-1.959	-0.908819	-0.883098	-0.887946	-0.865122
	23.5	-0.886125	-2.40517	-0.95127	-0.890989	-0.871676	-0.852729		23.5	-0.889771	-2.43898	-0.962989	-0.905722	-0.893429	-0.887339		23.5	-0.886732	-1.95193	-0.90634	-0.885519	-0.889162	-0.863936		Ave	with 1 mM IPTG			without IPTG				St Dev	with 1 mM IPTG			without IPTG
	24	-0.886125	-2.40517	-0.94225	-0.888554	-0.865716	-0.844552		24	-0.888554	-2.44472	-0.952566	-0.898328	-0.888554	-0.884913		24	-0.887339	-1.95369	-0.903251	-0.886125	-0.889771	-0.864529		A600	5242	5244	5246	5242	5244	5246		A600	5242	5244	5246	5242	5244	5246
																									Time	A1	A2	A3	B1	B2	B3		Time	A1	A2	A3	B1	B2	B3
	Trial 1	vector	JspA	E148A	vector (-)	JspA (-)	E148A (-)		Trial 2	vector	JspA	E148A	vector (-)	JspA (-)	E148A (-)		Trial 3	vector	JspA	E148A	vector (-)	JspA (-)	E148A (-)			vector	JspA	E148A	vector (-)	JspA (-)	E148A (-)			vector	JspA	E148A	vector (-)	JspA (-)	E148A (-)
	slope	0.1117	0.0182	0.0957	0.1068	0.1152	0.1211		slope	0.118	0.0224	0.096	0.1116	0.1234	0.1176		slope	0.1209	0.0367	0.1062	0.1169	0.1133	0.1174		slope	0.116867	0.0257667	0.0993	0.111767	0.1173	0.1187		slope	0.00470354	0.00969863	0.00597746	0.00505206	0.00536749	0.00208087
	gen time (hr)	6.20544	38.085	7.24292	6.49014	6.0169	5.72376		gen time (hr)	5.87413	30.9441	7.22028	6.211	5.61708	5.89411		gen time (hr)	5.73323	18.8868	6.52681	5.9294	6.1178	5.90415		gen time (hr)	5.9376	29.3053	6.99667	6.21018	5.91726	5.84067		gen time (hr)	0.242418	9.70343	0.407068	0.280371	0.264818	0.101375

## Sheet: S9C. JspA overexpress PYE
S9C Table. Growth curve data for JspA overexpression in PYE cultures in flasks.
Cultures were back-diluted to the same starting absorbance at 600 nm (A600) of 0.08 and grown in PYE medium with 10 µg/mL gentamicin and 1 mM IPTG, in flasks.
Strain	Abbrev. Genotype			Genotype
JOE5242	vector			exoR-V5 / pSRKGm
JOE5244	JspA			exoR-V5 / pJC652 (pSRKGm-jspA)
JOE5246	E148A			exoR-V5 / pJC653 (pSRKGm-jspAE148A)
	A600
	Time (hr)	vector	JspA	E148A
	0	0.084	0.081	0.086
	1	0.103	0.096	0.104
	2	0.122	0.109	0.124
	3	0.145	0.126	0.142
	4	0.173	0.144	0.169
	5	0.211	0.168	0.204
	6	0.258	0.193	0.249
	7	0.309	0.219	0.298
	8	0.363	0.249	0.354
	9	0.428	0.282	0.42
	10	0.508	0.314	0.512
	11	0.592	0.348	0.588
	12	0.688	0.388	0.686
	ln (A600)
	Time (hr)	vector	JspA	E148A
	0	-2.47694	-2.51331	-2.45341
	1	-2.27303	-2.34341	-2.26336
	2	-2.10373	-2.21641	-2.08747
	3	-1.93102	-2.07147	-1.95193
	4	-1.75446	-1.93794	-1.77786
	5	-1.5559	-1.78379	-1.58964
	6	-1.3548	-1.64507	-1.3903
	7	-1.17441	-1.51868	-1.21066
	8	-1.01335	-1.3903	-1.03846
	9	-0.848632	-1.26585	-0.867501
	10	-0.677274	-1.15836	-0.669431
	11	-0.524249	-1.05555	-0.531028
	12	-0.373966	-0.94675	-0.376878
	slope	0.1768	0.131	0.1753
	gen. time (hr)	3.92052	5.2912	3.95406

## Sheet: S9D. JspA overexpress LB
S9D Table. Growth curve data for JspA overexpression in LB cultures in flasks.
Cultures were back-diluted to the same starting absorbance at 600 nm (A600) of 0.08 and grown in LB medium with 10 µg/mL gentamicin and 1 mM IPTG, in flasks.
Strain	Abbrev. Genotype			Genotype
JOE5242	vector			exoR-V5 / pSRKGm
JOE5244	JspA			exoR-V5 / pJC652 (pSRKGm-jspA)
JOE5246	E148A			exoR-V5 / pJC653 (pSRKGm-jspAE148A)
	A600
	Time (hr)	vector	JspA	E148A
	0	0.093	0.084	0.09
	1	0.12	0.111	0.113
	2	0.155	0.137	0.144
	3	0.203	0.174	0.187
	4	0.266	0.218	0.244
	5	0.346	0.268	0.316
	6	0.472	0.344	0.43
	7	0.616	0.4	0.55
	8	0.8	0.518	0.726
	9	1.15	0.65	1.06
	10	1.435	0.76	1.27
	11	1.625	0.875	1.585
	12	2.025	0.95	1.89
	ln (A600)
	Time (hr)	vector	JspA	E148A
	0	-2.37516	-2.47694	-2.40795
	1	-2.12026	-2.19823	-2.18037
	2	-1.86433	-1.98777	-1.93794
	3	-1.59455	-1.7487	-1.67665
	4	-1.32426	-1.52326	-1.41059
	5	-1.06132	-1.31677	-1.15201
	6	-0.750776	-1.06711	-0.84397
	7	-0.484508	-0.916291	-0.597837
	8	-0.223144	-0.65778	-0.320205
	9	0.139762	-0.430783	0.0582689
	10	0.361165	-0.274437	0.239017
	11	0.485508	-0.133531	0.460584
	12	0.70557	-0.0512933	0.636577
	slope	0.2659	0.2078	0.2644
	gen. time (hr)	2.6068	3.33565	2.62159
