# Supplementary material for: A protease and a lipoprotein jointly modulate the conserved ExoR-ExoS-ChvI signaling pathway critical in Sinorhizobium meliloti for symbiosis with legume hosts
Source: PLoS Genet. 2023 Oct 23;19(10):e1010776. doi: 10.1371/journal.pgen.1010776 (PMC10659215; doi:10.1371/journal.pgen.1010776)
Supplement: S1 File — (ZIP) [file pgen.1010776.s020.zip]

Archive with 56 entries (56 files):
- S1_File/pAD083.txt
- S1_File/pAD101.txt
- S1_File/pAD111.txt
- S1_File/pAD112.txt
- S1_File/pJC382.txt
- S1_File/pJC440.txt
- S1_File/pJC454.txt
- S1_File/pJC472.txt
- S1_File/pJC473.txt
- S1_File/pJC478.txt
- S1_File/pJC532.txt
- S1_File/pJC535.txt
- S1_File/pJC540.txt
- S1_File/pJC555.txt
- S1_File/pJC556.txt
- S1_File/pJC557.txt
- S1_File/pJC558.txt
- S1_File/pJC559.txt
- S1_File/pJC560.txt
- S1_File/pJC561.txt
- S1_File/pJC605.txt
- S1_File/pJC606.txt
- S1_File/pJC607.txt
- S1_File/pJC608.txt
- S1_File/pJC609.txt
- S1_File/pJC610.txt
- S1_File/pJC611.txt
- S1_File/pJC613.txt
- S1_File/pJC614.txt
- S1_File/pJC615.txt
- S1_File/pJC616.txt
- S1_File/pJC617.txt
- S1_File/pJC622.txt
- S1_File/pJC638.txt
- S1_File/pJC639.txt
- S1_File/pJC640.txt
- S1_File/pJC642.txt
- S1_File/pJC645.txt
- S1_File/pJC652.txt
- S1_File/pJC653.txt
- S1_File/pJC700.txt
- S1_File/pJC702.txt
- S1_File/pJC706.txt
- S1_File/pJC707.txt
- S1_File/pJC708.txt
- S1_File/pJC715.txt
- S1_File/pJC716.txt
- S1_File/pJC720.txt
- S1_File/pJC730.txt
- S1_File/pJC731.txt
- S1_File/pJC733.txt
- S1_File/pJC734.txt
- S1_File/pJC735.txt
- S1_File/pJC736.txt
- S1_File/pJC737.txt
- S1_File/pMB859.txt
