# Supplementary material for: A protease and a lipoprotein jointly modulate the conserved ExoR-ExoS-ChvI signaling pathway critical in Sinorhizobium meliloti for symbiosis with legume hosts
Source: PLoS Genet. 2023 Oct 23;19(10):e1010776. doi: 10.1371/journal.pgen.1010776 (PMC10659215; doi:10.1371/journal.pgen.1010776)
Supplement: S1 File — (ZIP) [file pgen.1010776.s020.zip › S1_File/pJC454.txt]

LOCUS       pJC454                  6268 bp    DNA     circular SYN 09-AUG-2022
DEFINITION  pJQ200SK-del_SMc00067
ACCESSION   pJC454
KEYWORDS    .
SOURCE      Unknown.
  ORGANISM  Unknown
            Unclassified.
REFERENCE   1  (bases 1 to 6268)
  AUTHORS   Self
  JOURNAL   Unpublished.
COMMENT     SECID/File created by SciEd Central, Scientific & Educational Software
COMMENT     SECNOTES|region 5' of SMc00067 amplified with primers SMc00067 -578
            F SphI and SMc00067 31R XhoI, digested with SphI and XhoI;
            region 3' of SMc00067 amplified with primers SMc00067 393F XhoI and 
            SMc00067 +603R SpeI, digested with XhoI and SpeI;
            triple ligation of digested fragments into pJQ200SK cut with SphI 
            and SpeI;
            SMc00067 -578F SphI
            CTAGCATGCACTGGTGCTGGCGATGGAAC
            SMc00067 31R XhoI
            ATACTCGAGACAGCCGGCGAGGGCTACAC
            SMc00067 393F XhoI
            GATCTCGAGTGGACGCCGCTCACCTGAG
            SMc00067 +603R SpeI
            CGAACTAGTGGCCTTCGCGATCAGGATGT
FEATURES             Location/Qualifiers
     CDS             2190..3614
                     /gene="sacB"
                     /SECDrawAs="Gene"
     CDS             complement (3707..4333)
                     /gene="GmR"
                     /SECDrawAs="Gene"
     CDS             4779..5144
                     /gene="'feuQ"
                     /product="PROBABLE SENSOR HISTIDINE KINASE PROTEIN"
                     /SECDrawAs="Gene"
     CDS             5356..5388
                     /gene="lppA'"
                     /product="PROBABLE OUTER-MEMBRANNE LIPOPROTEIN"
                     /SECDrawAs="Gene"
     CDS             5398..5412
                     /gene="'SMc00067"
                     /product="outer-membranne lipoprotein"
                     /SECDrawAs="Gene"
     CDS             5587..6015
                     /gene="cycH'"
                     /product="cytochrome C-type biogenesis transmembrane protein"
                     /SECDrawAs="Gene"
     CDS             6019..6268
                     /gene="'lacZa"
                     /product="PvuII fragment from pBluescriptIIKS"
                     /SECDrawAs="Gene"
ORIGIN      
        1 gggaattaat tctgtccctc ctgttcagct actgacgggg tggtgcgtaa cggcaaaagc
       61 accgccggac atcagcgcta gcggagtgta tactggctta ctatgttggc actgatgagg
      121 gtgtcagtga agtgcttcat gtggcaggag aaaaaaggct gcaccggtgc gtcagcagaa
      181 tatgtgatac aggatatatt ccgcttcctc gctcactgac tcgctacgct cggtcgttcg
      241 actgcggcga gcggaaatgg cttacgaacg gggcggagat ttcctggaag atgccaggaa
      301 gatacttaac agggaagtga gagggccgcg gcaaagccgt ttttccatag gctccgcccc
      361 cctgacaagc atcacgaaat ctgacgctca aatcagtggt ggcgaaaccc gacaggacta
      421 taaagatacc aggcgtttcc cctggcggct ccctcgtgcg ctctcctgtt cctgcctttc
      481 ggtttaccgg tgtcattccg ctgttatggc cgcgtttgtc tcattccacg cctgacactc
      541 agttccgggt aggcagttcg ctccaagctg gactgtatgc acgaaccccc cgttcagttc
      601 gaccgctgcg ccttatccgg taactatcgt cttgagtcca acccggaaag acatgcaaaa
      661 gcaccactgg cagcagccac tggtaattga tttagaggag ttagtcttga agtcatgcgc
      721 cggttaaggc taaactgaaa ggacaagttt tggtgactgc gctcctccaa gccagttacc
      781 tcggttcaaa gagttggtag ctcagagaac cttcgaaaac cgccctgcaa ggcggttttt
      841 tcgttttcag agcaagagat tacgcgcaga ccaaaacgat ctcaagaaga tcatcttatt
      901 aatcagataa aatatttcta gctagagtcg atcttcgcca gcagggcagg atcgtggcat
      961 caccgaaccg cgccgtgccg ctcgtcggtg agccagagtt tcagcaggcc gcccaggggg
     1021 aggtcgccat tgatgcgggc cagctcgcgg acgtgctcat agtccacgac gcccgtgatt
     1081 ttgtagccct ggccgacgcg acaggtaggc cgacagctca tgccggccgc cgccgccttt
     1141 tcctcaatcg ctcttcgttc gtctggaagg cagtacacct tgataggtgg gctgcccttc
     1201 ctggttggct tggtttcatc agccatccgc ttgccctcat ctgttacgcc ggcggtagcc
     1261 ggccagcctc gcagagcagg attcccgttg agcaccgcca ggtgcgaata agggacagtg
     1321 aagaaggaac acccgctcgc gggtgggcct acttcaccta tcctgcccgg ctgacgccgt
     1381 tggatacacc aaggaaagtc tacgcgaacc ctttggcaaa atcctgtata tcgtgcgaaa
     1441 aaggatggat ataccgaaaa aatcgctata atgaccccga agcagggtta tgcagcggaa
     1501 aagcgctgct tccctgctgt tttgtggaat atctaccgac tggaaacagg caaatgcagg
     1561 aaattactga actgagggga caggcgagag acgatgccaa agagctacac cgacgagctg
     1621 gccgagtggg ttgaatcccg cgcggccaag aagcgccggc gtgatgaggc tgcggttgcg
     1681 ttcctggcgg tgagggcgga tgtcgatcga ctctagctag aggatcgatc ctttttaacc
     1741 catcacatat acctgccgtt cactattatt tagtgaaatg agatattatg atattttctg
     1801 aattgtgatt aaaaaggcaa ctttatgccc atgcaacaga aactataaaa aatacagaga
     1861 atgaaaagaa acagatagat tttttagttc tttaggcccg tagtctgcaa atccttttat
     1921 gattttctat caaacaaaag aggaaaatag accagttgca atccaaacga gagtctaata
     1981 gaatgaggtc gaaaagtaaa tcgcgcgggt ttgttactga taaagcaggc aagacctaaa
     2041 atgtgtaaag ggcaaagtgt atactttggc gtcacccctt acatatttta ggtctttttt
     2101 tattgtgcgt aactaacttg ccatcttcaa acaggagggc tggaagaagc agaccgctaa
     2161 cacagtacat aaaaaaggag acatgaacga tgaacatcaa aaagtttgca aaacaagcaa
     2221 cagtattaac ctttactacc gcactgctgg caggaggcgc aactcaagcg tttgcgaaag
     2281 aaacgaacca aaagccatat aaggaaacat acggcatttc ccatattaca cgccatgata
     2341 tgctgcaaat ccctgaacag caaaaaaatg aaaaatatca agttcctgaa ttcgattcgt
     2401 ccacaattaa aaatatctct tctgcaaaag gcctggacgt ttgggacagc tggccattac
     2461 aaaacgctga cggcactgtc gcaaactatc gcggctacca catcgtcttt gcattagccg
     2521 gagatcctaa aaatgcggat gacacatcga tttacatgtt ctatcaaaaa gtcggcgaaa
     2581 cttctattga cagctggaaa aacgctggcc gcgtctttaa agacagcgac aaattcgatg
     2641 caaatgattc tatcctaaaa gaccaaacac aagaatggtc aggttcagcc acatttacat
     2701 ctgacggaaa aatccgttta ttctacactg atttctccgg taaacattac ggcaaacaaa
     2761 cactgacaac tgcacaagtt aacgtatcag catcagacag ctctttgaac atcaacggtg
     2821 tagaggatta taaatcaatc tttgacggtg acggaaaaac gtatcaaaat gtacagcagt
     2881 tcatcgatga aggcaactac agctcaggcg acaaccatac gctgagagat cctcactacg
     2941 tagaagataa aggccacaaa tacttagtat ttgaagcaaa cactggaact gaagatggct
     3001 accaaggcga agaatcttta tttaacaaag catactatgg caaaagcaca tcattcttcc
     3061 gtcaagaaag tcaaaaactt ctgcaaagcg ataaaaaacg cacggctgag ttagcaaacg
     3121 gcgctctcgg tatgattgag ctaaacgatg attacacact gaaaaaagtg atgaaaccgc
     3181 tgattgcatc taacacagta acagatgaaa ttgaacgcgc gaacgtcttt aaaatgaacg
     3241 gcaaatggta cctgttcact gactcccgcg gatcaaaaat gacgattgac ggcatttcgt
     3301 ctaacgatat ttacatgctt ggttatgttt ctaattcttt aactggccca tacaagccgc
     3361 tgaacaaaac tggccttgtg ttaaaaatgg atcttgatcc taacgatgta acctttactt
     3421 actcacactt cgctgtacct caagcgaaag gaaacaatgt cgtggtgatt acaagctata
     3481 tgacaaacag aggattctac gcagacaaac aatcaacgtt tgcgccaagc ttcctgctga
     3541 acatcaaagg caagaaaaca tctgttgtca aagacagcat ccttgaacaa ggacaattaa
     3601 cagttaacaa ataaaaacgc aaaagaaaat gccgatggcc gcggcgttgt gacaatttac
     3661 cgaacaactc cgcggccggg aagccgatct cggcttgaac gaattgttag gtggcggtac
     3721 ttgggtcgat atcaaagtgc atcacttctt cccgtatgcc caactttgta tagagagcca
     3781 ctgcgggatc gtcaccgtaa tctgcttgca cgtagatcac ataagcacca agcgcgttgg
     3841 cctcatgctt gaggagattg atgagcgcgg tggcaatgcc ctgcctccgg tgctcgccgg
     3901 agactgcgag atcatagata tagatctcac tacgcggctg ctcaaacctg ggcagaacgt
     3961 aagccgcgag agcgccaaca accgcttctt ggtcgaaggc agcaagcgcg atgaatgtct
     4021 tactacggag caagttcccg aggtaatcgg agtccggctg atgttgggag taggtggcta
     4081 cgtctccgaa ctcactaccg aaaagatcaa gagcagcccg catggatttg acttggtcag
     4141 ggccgagcct acatgtgcga atgatgccca tacttgagcc acctaacttt gttttagggc
     4201 gactgccctg ctgcgtaaca tcgttgctgc tgcgtaacat cgttgctgct ccataacatg
     4261 aaacatcgac ccacggcgta acgcgcttgc tgcttggatg cccgaggcat agactgtaca
     4321 aaaaaacagt cataacaagc catgaaaacc gccactgcgc cgttaccacc gctgcgttcg
     4381 gtcaaggttc tggaccagtt gcgtgagcgc atacgctact tgcattacag tttacgaacc
     4441 gaacaggctt atgtcaactg ggttcgtgcc ttcatccgtt tccacggtgt gcgtcacccg
     4501 gcaaccttgg gcagcagcga agtcgaggca tttctgtcct ggctggcgaa cgagcgcaag
     4561 gtttcggtct ccacgcatcg tcaggcattg gcggccaagc tgttcttcta cggcaaggtg
     4621 ctgtgcacgg atctgccctg gcttcaggag atcggaagac ctcggccgtc gcggcgcttg
     4681 ccggtggtgc tgaccccgga tgaagtggtt cgcatcctcg gttttctgga aggcgagcat
     4741 cgtttgttcg cccagcttct gtatggaacg ggcatgcact ggtgctggcg atggaacagc
     4801 aggacgtcga ggaaacggtc ggcaacttgc tggaaaacgc cgcccgttac gcgcatgatc
     4861 ggatctcgct gaatgtcgag ccggcccctg aagatgcgcg cgaaagggag ccgggccgcc
     4921 agtggatcgt gctccagatc gacgacgacg gaccggggct cgaccccgat cagatcgcgg
     4981 tggcgatgaa gcgcggcaag cggctcgacg agagcaagcc cggaaccggg ctcggtcttt
     5041 cgatcgtaag cgagatcgtg ggtgaatatc agggaagtgt ggagctcagc cgtcgcgatg
     5101 ttggaggatt gcgggccacg ctcgtactgc cggccgcagt ctaagcgcca accggatagg
     5161 accgatgcgg gacgatcgtg atccggcggt cacacccgga cctgaaaatg ccggcgctga
     5221 cggcaggcgg ttgcctcgac cctcaggtgg tgcaaaaaga actcgactgg cgaccgacaa
     5281 gaggaatgag tagcgcgtat catgaggaat tacgcagaaa tgacgcgagc cttcgcttca
     5341 cgcggtagga tcgcggtggt ggcttcgggt gtagccctcg ccggctgtct cgagtggacg
     5401 ccgctcacct gagcggcacc gccctcgcat atcgcgaacc gtgtaaggtg ttgaatcgcg
     5461 gccggtttgc tttgggcgag cggattcctc gcgcgcggcg gcacttcttg cggcgaaacg
     5521 cctcaaatat acgtcattgc cggttttcga gttggaatga catggccctc atagtattcc
     5581 ccaaacatgt tgttctggat cctcgtcgcc attctgacgg cggctgtcgc agccgtgctt
     5641 cttctgccgc tcatgcgggc ggcagagccg ttaccgtctc gccatagtca cgacatcgaa
     5701 gtctatcgcg atcagctcgg tgagctggcg cgggaccggg aggccggtct gatcggaagc
     5761 gaggaagccg agctggccag ggccgagatc gcccgccgca tgctttcagc cagtgccgcg
     5821 gatcaggctg tggcggagcg cacgccgaag cggcttctat ccaaccgcct ggcgcaggct
     5881 ttcattttcc tctgtcttcc ggctgtcggc ctttgtctct atttgacgac cgggagcccc
     5941 ggcgtgccgg cgcagccgct cgcggcccgc cttgccgacc ccggcgacga cgtcaacatc
     6001 ctgatcgcga aggccactag ttctagagcg gccgccaccg cggtggagct ccagcttttg
     6061 ttccctttag tgagggttaa tttcgagctt ggcgtaatca tggtcatagc tgtttcctgt
     6121 gtgaaattgt tatccgctca caattccaca caacatacga gccggaagca taaagtgtaa
     6181 agcctggggt gcctaatgag tgagctaact cacattaatt gcgttgcgct cactgcccgc
     6241 tttccagtcg ggaaacctgt cgtgccag
//
